# Supplementary material for: Driving under viral impairment: Linking acute SARS-CoV-2 infections to elevated car crash risks
Source: PLOS Glob Public Health. 2025 Apr 8;5(4):e0004420. doi: 10.1371/journal.pgph.0004420 (PMC11978055; doi:10.1371/journal.pgph.0004420)
Supplement: S1 Data — (XLSX) [file pgph.0004420.s001.xlsx]

## Sheet: PMC 
Historical Average Daily Cases from Pandemic Mitigation Collaborative (PMC)
2020	Average Estimaged Daily Infections		2021	Average Estimaged Daily Infections
			January	848696
			February	315478
March	342061		March	251793
April	853918		April	239166
May	250615		May	82786
June	146545		June	82895
July	260811		July	253021
August	190633		August	849427
September	103178		September	851097
October	233577		October	635357
November	705532		November	1263986
December	1033062		December	3774251
2022	Average Estimaged Daily Infections		2023	Average Estimaged Daily Infections
January	3577131		January	1282526
February	706443		February	807977
March	163422		March	498995
April	443212		April	341624
May	918745		May	301993
June	1180892		June	271209
July	1565912		July	446477
August	1135789		August	762304
September	1039941		September	784266		PMC
October	880351		October	575368		Values Calculated with Plot Digitizer
November	1127784		November	887796
December	1572162		December	1527444

## Sheet: Florida
Florida
Crash Data
2018		Total Crashes			2019		Total Crashes			2020		Total Crashes					2018		2019		2020		2021		2022		2023
January		33538			January		32858			January		33174			Population		21244317		21477737		21589602		21828069		22244823		22610726
February		31748			February		32165			February		32435			# of Vehicles		17496002		17833720		18464506		19180165		19663462
March		36793			March		35922			March		27495
April		34394			April		33701			April		16721
May		35485			May		34685			May		24003
June		31262			June		31144			June		26265
July		31266			July		31066			July		27585
August		34289			August		34448			August		29312
September		32592			September		30996			September		29776
October		33772			October		35672			October		32622
November		33304			November		33072			November		30313
December		35083			December		36165			December		31698
2021		Total Crashes			2022		Total Crashes			2023		Total Crashes
January		29904			January		31643			January		33350
February		29319			February		32050			February		32337
March		34470			March		36556			March		36222
April		33577			April		33324			April		33436
May		34138			May		33372			May		33565
June		33360			June		30264			June		30826
July		33277			July		31246			July		30940
August		33588			August		33058			August		32347				Crash Data
September		33742			September		32791			September		30092				PCR Data
October		35801			October		35359			October		33200				ARCGIS wastewater data 2020-21
November		34347			November		33146			November		32215
December		35917			December		34811			December		33036
COVID Data
2020		SARS-CoV-2: Raw Wastewater Concentration		% Positive PCRs		Vaccination rates			2021		SARS-CoV-2: Raw Wastewater Concentration		% Positive PCRs		Vaccination rates			2022		SARS-CoV-2: Raw Wastewater Concentration		% Positive PCRs		Vaccination rates			2023		SARS-CoV-2: Raw Wastewater Concentration		% Positive PCRs		Vaccination rates
January		-		-		-			January				0.1247		0			January				0.3075		0.6424			January				0.163		0.6928
February		-		-		-			February				0.0871		0			February				0.1028		0.6557			February				0.1158		0.6938
March				0.1002		-			March				0.0732		0.1066			March				0.032		0.6623			March				0.0868		0.695
April				0.111		-			April				0.0817		0.2269			April				0.0737		0.6671			April				0.0797		0.6965
May				0.0606		-			May				0.0562		0.3486			May				0.1628		0.6716			May				0.073		0.697
June				0.1054		-			June				0.0417		0.4251			June				0.2178		0.6747			June				-		-
July				0.1634		-			July				0.1292		0.4745			July				0.2388		0.6778			July				-		-
August				0.1081		-			August				0.1834		0.5066			August				0.2022		0.6806			August				-		-
September				0.0579		-			September				0.1138		0.5537			September				0.1228		0.6833			September				-		-
October				0.055		-			October				0.0498		0.5867			October				0.0735		0.686			October				-		-
November				0.0796		-			November				0.0278		0.6055			November				0.0914		0.6892			November				-		-
December				0.1061		-			December				0.1284		0.6256			December				0.1479		0.6915			December				-		-

## Sheet: Texas
Texas
Crash Data
2018	Total Crashes		2019		Total Crashes			2020		Total Crashes					2018		2019		2020		2021		2022		2023
January	47971		January		49205			January		52593			Population		28628666		28995881		29232474		29558864		30029572		30503301
February	47901		February		48767			February		52272			# of Vehicles		22186241		23007146		22419490		23012990		23291638
March	54533		March		55336			March		44173
April	51298		April		56321			April		28741
May	55661		May		56070			May		37927
June	50369		June		51837			June		42998
July	48321		July		50416			July		42853
August	52896		August		55330			August		45903
September	52226		September		52241			September		46619
October	59176		October		59657			October		52405
November	53974		November		55911			November		48411
December	54915		December		56032			December		51150
2021	Total Crashes		2022		Total Crashes			2023		Total Crashes
January	46001		January		49050			January		52435
February	42161		February		48873			February		47955
March	50330		March		54450			March		54698
April	52277		April		53913			April		53310
May	55652		May		55687			May		55722
June	54065		June		49762			June		51169
July	53150		July		48041			July		50230				Crash Data
August	55442		August		52876			August		53708				PCR Data		As of June 15th, 2023 only positive rests are reported to DSHS
September	54716		September		55225			September		53412
October	59522		October		58585			October		56952
November	56119		November		54660			November		53483
December	54298		December		54357			December		55149
COVID Data
2020	SARS-CoV-2: Raw Wastewater Concentration	% Positive PCRs		Vaccination Rate			2021		SARS-CoV-2: Raw Wastewater Concentration		% Positive PCRs		Vaccination Rate			2022		SARS-CoV-2: Raw Wastewater Concentration		% Positive PCRs		Vaccination Rate			2023		SARS-CoV-2: Raw Wastewater Concentration		% Positive PCRs		Vaccination Rate
January		-		-			January				0.1744		0			January				0.3399		0.5791			January				0.1756		0.6313
February		-		-			February				0.1133		0			February				0.1264		0.5952			February				0.1237		0.6323
March		0.0904		-			March				0.0597		0.0906			March				0.0256		0.6047			March				0.094		0.6334
April		0.1026		-			April				0.0549		0.2096			April				0.0437		0.6114			April				0.0838		0.6343
May		0.0677		-			May				0.0402		0.3191			May				0.1172		0.6169			May				0.0632		0.635
June		0.1244		-			June				0.0332		0.3846			June				0.2301		0.6204			June						-
July		0.1821		-			July				0.1063		0.426			July				0.3049		0.6248			July						-
August		0.1122		-			August				0.172		0.4548			August				0.2642		0.6154			August						-
September		0.071		-			September				0.1271		0.4951			September				0.1573		0.6215			September						-
October		0.0883		-			October				0.0686		0.5237			October				0.0707		0.624			October						-
November		0.1205		-			November				0.0533		0.5407			November				0.0854		0.6276			November						-
December		0.1485		-			December				0.1384		0.5606			December				0.1692		0.6298			December						-

## Sheet: Massachusetts
Massachusetts
Crash Data
2018	Total Crashes		2019		Total Crashes			2020		Total Crashes					2018		2019		2020		2021		2022		2023
January	14103		January		11511			January		10707			Population		6882635		6892503		6995729		6989690		6981974		7001399
February	9984		February		11026			February		9202			# of Vehicles		5061499		5061260		5036686		5207052		5184450
March	11308		March		11015			March		7089
April	10254		April		10352			April		4368
May	11935		May		11605			May		6173
June	12010		June		11786			June		7848
July	11486		July		11282			July		8625
August	11376		August		11595			August		9059
September	11049		September		11218			September		8325
October	12742		October		12615			October		10061
November	13673		November		12595			November		9110
December	12352		December		14339			December		9949
2021	Total Crashes		2022		Total Crashes			2023		Total Crashes
January	8275		January		11278			January		10958
February	9077		February		10716			February		9241
March	8187		March		9770			March		10658
April	8830		April		9486			April		9763
May	10657		May		11047			May		11910
June	11049		June		11217			June		11415
July	10987		July		10653			July		11265
August	10701		August		10405			August		10942				MassDoT
September	11392		September		11094			September		11743				PCR Data through March 2021				"As of March 7, 2021 we are no longer collecting new data."
October	12346		October		12103			October		12585				PCR Data from March '21 - 2023				with plot digitizer
November	11608		November		11962			November		12001				Wawstewater Data
December	11624		December		12918			December		11585
COVID Data
2020	Wastewater concentration	% Positive PCRs		Vaccination Rates			2021		Wastewater concentration		% Positive PCRs		Vaccination Rates			2022		Wastewater concentration		% Positive PCRs		Vaccination Rates			2023		Wastewater concentration		% Positive PCRs		Vaccination Rates
January	-	-		-			January		1029.06		0.0429		0			January		5113.65		0.1691		0.7558			January		1212.84		0.1095		0.8403
February	-	-		-			February		407.14		0.0423		0			February		326.29		0.0404		0.7713			February		725.62		0.0727		0.8425
March	34.74	0.1608		-			March		342.94		0.0224		0.1218			March		136.58		0.0172		0.7794			March		380.81		0.0457		0.8436
April	84.53	0.2172		-			April		301.39		0.0226		0.2772			April		503.97		0.0407		0.7857			April		218.55		0.0321		0.8445
May	42.06	0.1893		-			May		76.97		0.0116		0.4596			May		902.32		0.0835		0.793			May		187		0.0316		0.845
June	38.23	0.1441		-			June		19.4		0.0043		0.5821			June		655.97		0.0635		0.7975			June		154.93		0.0434		-
July	19.84	0.1071		-			July		81.67		0.0142		0.6291			July		658.65		0.0792		0.802			July		265.85		0.0617		-
August	18.94	0.0788		-			August		299.16		0.0293		0.649			August		522.71		0.0804		0.8066			August		399.72		0.1059		-
September	35.27	0.0522		-			September		284.53		0.0216		0.6701			September		735.33		0.0757		0.8115			September		620.93		0.1157		-
October	84.03	0.0364		-			October		339.32		0.0184		0.6883			October		904.61		0.0755		0.8213			October		582.58		0.0889		-
November	312.8	0.0322		-			November		517.73		0.0334		0.7042			November		644.23		0.062		0.8308			November		523.53		0.076		-
December	833.71	0.0365		-			December		2971.57		0.1033		0.7334			December		1350.84		0.1052		0.837			December		1390.13		0.1286		-

## Sheet: Washington
Washington
Crash Data
2018	Total Crashes		2019		Total Crashes			2020		Total Crashes					2018		2019		2020		2021		2022		2023
January	14042		January		13270			January		14205			Population		7523869		7614893		8636471		8657365		8683619		7812880
February	12724		February		12837			February		11876			# of Vehicles		7152413		7377028		7257401		7966147		7835063
March	12746		March		11935			March		8588
April	12501		April		11832			April		5382
May	13214		May		13229			May		7588
June	13363		June		12995			June		9175
July	13641		July		13084			July		10121
August	13324		August		12933			August		10599
September	13452		September		13310			September		10550
October	15436		October		14748			October		11270
November	14758		November		13882			November		10732
December	14623		December		14188			December		11858
2021	Total Crashes		2022		Total Crashes			2023		Total Crashes
January	9906		January		11016			January		11534
February	9771		February		10395			February		10404
March	10345		March		11073			March		11410
April	10640		April		11196			April		11164
May	11083		May		11224			May		12325
June	12140		June		11864			June		12096
July	12305		July		11936			July		12081				Collision Analysis Tool
August	11928		August		12229			August		12354				PCR Data
September	13210		September		11884			September		12282
October	14092		October		13109			October		13095
November	14139		November		13057			November		12648
December	15167		December		14001			December		13125
COVID Data
2020	Wastewater concentration	% Positive PCRs		Vaccination Rates			2021		Wastewater concentration		% Positive PCRs		Vaccination Rates			2022		Wastewater concentration		% Positive PCRs		Vaccination Rates			2023		Wastewater concentration		% Positive PCRs		Vaccination Rates
January		-		-			January				0.0814		0			January				0.1858		0.6895			January				0.1057		0.7585
February		-		-			February				0.0482		0			February				0.1873		0.7075			February				0.1054		0.7603
March		0.1566		-			March				0.0304		0.1169			March				0.0715		0.718			March				0.0879		0.7616
April		0.0954		-			April				0.0473		0.2547			April				0.0554		0.7233			April				0.0662		0.7628
May		0.0616		-			May				0.0395		0.398			May				0.1298		0.7275			May						0.7635
June		0.0459		-			June				0.0241		0.5095			June				0.1493		0.7301			June						-
July		0.0573		-			July				0.0276		0.5631			July				0.1575		0.7315			July						-
August		0.0411		-			August				0.0728		0.5889			August				0.1148		0.7358			August						-
September		0.029		-			September				0.0774		0.6113			September				0.099		0.7395			September						-
October		0.0363		-			October				0.0583		0.6235			October				0.0768		0.7473			October						-
November		0.0779		-			November				0.0538		0.6431			November				0.0674		0.753			November						-
December		0.0891		-			December				0.1155		0.6683			December				0.115		0.7565			December						-

## Sheet: Iowa
Iowa
Crash Data
2018	Total Crashes		2019		Total Crashes			2020		Total Crashes					2018		2019		2020		2021		2022		2023
January	5068		January		5638			January		5253			Population		3148618		3155070		3190904		3197944		3199693		3207004
February	4968		February		5993			February		3766			# of Vehicles		3691892		3786328		3787224		3839312		3779422
March	4131		March		4049			March		2989
April	4135		April		4026			April		2368
May	4569		May		4518			May		2992
June	4515		June		4626			June		3963
July	4064		July		4357			July		3940
August	4332		August		4308			August		4229
September	4607		September		4500			September		4143
October	5369		October		5442			October		4993
November	6022		November		5442			November		4636
December	5115		December		5145			December		4622
2021	Total Crashes		2022		Total Crashes			2023		Total Crashes
January	4486		January		4370			January		4655
February	5169		February		3878			February		3987
March	3505		March		3599			March		3759
April	3725		April		3852			April		3747
May	4428		May		4357			May		4680
June	4673		June		4356			June		4485
July	4213		July		3997			July		4016
August	4281		August		4268			August		4197
September	4536		September		4382			September		4380				Iowa Crash Analysis Tool			On 4/1/2023, IAHHS ended their weekly reporting and will no longer require any SARS-CoV-2 tests to be mandatorily reported to the State of Iowa. Once weekly during influenza season, IAHHS will report barebones SARS-CoV-2 data via their respiratory illness report.
October	5238		October		5000			October		4953				Covid Data
November	5223		November		5618			November		5501
December	5150		December		6024			December		4281
COVID Data
2020	Wastewater concentration	% Positive PCRs		Vaccination Rates			2021		Wastewater concentration		% Positive PCRs		Vaccination Rates			2022		Wastewater concentration		% Positive PCRs		Vaccination Rates			2023		Wastewater concentration		% Positive PCRs		Vaccination Rates
January				-			January				0.1174		0			January				0.3009		0.5972			January				0.113		0.6425
February				-			February				0.0739		0			February				0.1953		0.608			February				0.1039		0.6435
March		0.1168		-			March				0.0595		0.1225			March						0.6136			March				0.1132		0.6444
April		0.1658		-			April				0.0623		0.2675			April						0.6175			April		181040616		0.065		0.645
May		0.1241		-			May				0.0458		0.3999			May						0.6208			May		142110538		0.0405		0.645
June		0.0626		-			June				0.027		0.4607			June						0.6231			June		25882974		0.0282		-
July		0.0731		-			July				0.0875		0.4888			July						0.6255			July		85236437		0.0435		-
August		0.0862		-			August				0.1382		0.5055			August						0.6284			August		193430421		0.1551		-
September		0.0859		-			September				0.1282		0.5293			September						0.6308			September		271750563		0.1288		-
October		0.1178		-			October				0.1197		0.5481			October				0.0941		0.6345			October				0.088		-
November		0.2092		-			November				0.14		0.5615			November				0.0875		0.6386			November		27660086		0.1154		-
December		0.1313		-			December				0.1657		0.581			December				0.1057		0.641			December		52111261		0.2005		-

## Sheet: Connecticut
Connecticut
Crash Data
2018	Total Crashes		2019		Total Crashes			2020		Total Crashes					2018		2019		2020		2021		2022		2023
January	10215		January		9166			January		8921			Population		3571520		3565287		3597362		3623355		3626205		3617176
February	8260		February		8459			February		7723			# of Vehicles		2879802		2878548		2867554		2756485		2789423
March	8619		March		8953			March		6068
April	8623		April		8462			April		3582
May	9785		May		9766			May		5222
June	9743		June		9417			June		6486
July	9361		July		9299			July		6977
August	9448		August		9114			August		7663
September	9063		September		9204			September		7283
October	10327		October		10126			October		8247
November	10736		November		9738			November		7478
December	9976		December		10906			December		8141
2021	Total Crashes		2022		Total Crashes			2023		Total Crashes
January	6745		January		9085			January		7677
February	7338		February		7692			February		7531
March	6815		March		8046			March		7769
April	7188		April		7899			April		7791
May	8482		May		8773			May		8754
June	8777		June		8613			June		8155
July	8698		July		8220			July		8483
August	8803		August		8250			August		8003
September	9446		September		8538			September		8507				Crash Data			This data appears incomplete, both because the numbers are too low and because I am getting contradictory numbers on different databases
October	10099		October		9389			October		2489				Crash Data 2
November	9345		November		8985			November		1957				PCR	As of 6/1/2023 this data set is no longer being updated.
December	9424		December		9275			December		2157
COVID Data
2020	Wastewater concentration	% Positive PCRs		Vaccination Rates			2021		Wastewater concentration		% Positive PCRs		Vaccination Rates			2022		Wastewater concentration		% Positive PCRs		Vaccination Rates			2023		Wastewater concentration		% Positive PCRs		Vaccination Rates
January				-			January				0.0555		0			January				0.1569		0.7571			January		4.63634e+08		0.099		0.8288
February		0		-			February				0.0288		0			February				0.038		0.7731			February		1.87154e+08		0.0588		0.83
March		0.2233		-			March				0.0343		0.128			March				0.029		0.7814			March		1.33869e+08		0.0377		0.831
April		0.2982		-			April				0.0305		0.2984			April				0.0744		0.7882			April		1.61875e+08		0.0317		0.8318
May		0.0803		-			May				0.013		0.4739			May				0.113		0.7949			May		1.4936e+08		0.0661		0.832
June		0.017		-			June				0.0051		0.5735			June				0.0784		0.7992			June		1.20158e+08		0.1079		-
July		0.0082		-			July				0.0182		0.6209			July				0.098		0.8028			July		1.24804e+08				-
August		0.0078		-			August				0.0349		0.6456			August				0.0884		0.8064			August		2.27052e+08				-
September		0.011		-			September				0.026		0.6745			September		3.10701e+08		0.0863		0.81			September		2.84232e+08				-
October		0.0233		-			October				0.0198		0.6981			October		6.73726e+08		0.0818		0.8165			October		1.83529e+08				-
November		0.054		-			November				0.0373		0.7139			November		5.74717e+08		0.0721		0.823			November		1.21497e+08				-
December		0.0652		-			December				0.1092		0.7367			December		4.92407e+08		0.1158		0.8268			December		6.07036e+08				-

## Sheet: Georgia
Georgia
Crash Data
2018	Total Crashes		2019		Total Crashes			2020		Total Crashes					2018		2019		2020		2021		2022		2023
January	32885		January		31937			January		32480			Population		10511131		10617423		10729828		10788029		10912876		11029227
February	28777		February		30521			February		32011			# of Vehicles		8512550		8594567		8829596		9072876		9153627
March	34796		March		34484			March		26651
April	32086		April		34022			April		14922
May	34603		May		34653			May		21645
June	30866		June		30310			June		24543
July	29235		July		30193			July		26259
August	34227		August		34133			August		28037
September	31901		September		31855			September		29171
October	37699		October		38234			October		33628
November	37989		November		36780			November		32268
December	37157		December		36608			December		31072
2021	Total Crashes		2022		Total Crashes			2023		Total Crashes
January	27314		January		28246			January
February	25761		February		29074			February
March	31670		March		33250			March
April	31027		April		31060			April
May	32455		May		33027			May
June	31666		June		29184			June
July	31851		July		29230			July
August	32597		August		32170			August						Data
September	33728		September		32431			September
October	38121		October		36902			October
November	36112		November		34955			November
December	35589		December		34997			December
COVID Data
2020	Wastewater concentration	% Positive PCRs		Vaccination Rates			2021		Wastewater concentration		% Positive PCRs		Vaccination Rates			2022		Wastewater concentration		% Positive PCRs		Vaccination Rates			2023		Wastewater concentration		% Positive PCRs		Vaccination Rates
January		-		-			January				0.1754		0			January				0.3136		0.5197			January				0.1475		0.5715
February		-		-			February				0.0959		0			February				0.1153		0.5332			February				0.1085		0.5728
March		0.1507		-			March				0.0549		0.0888			March				0.018		0.5396			March				0.0736		0.5736
April		0.1518		-			April				0.0544		0.1783			April				0.0401		0.5448			April						0.5743
May		0.0647		-			May				0.0397		0.2881			May				0.1219		0.5492			May						0.575
June		0.0932		-			June				0.0183		0.343			June				0.178		0.5519			June						-
July		0.1428		-			July				0.0807		0.3758			July				0.2454		0.5555			July						-
August		0.1051		-			August				0.1787		0.3984			August				0.2212		0.5584			August						-
September		0.0706		-			September				0.1343		0.4354			September				0.1006		0.5618			September						-
October		0.0619		-			October				0.059		0.4693			October				0.0552		0.564			October						-
November		0.0935		-			November				0.038		0.4895			November				0.0706		0.5668			November						-
December		0.1575		-			December				0.2047		0.5022			December				0.161		0.57			December						-
