# Supplementary material for: Driving under viral impairment: Linking acute SARS-CoV-2 infections to elevated car crash risks
Source: PLOS Glob Public Health. 2025 Apr 8;5(4):e0004420. doi: 10.1371/journal.pgph.0004420 (PMC11978055; doi:10.1371/journal.pgph.0004420)
Supplement: S2 Data — (XLSX) [file pgph.0004420.s002.xlsx]

## Sheet: Metric Data
wwtp_jurisdiction	wwtp_id	reporting_jurisdiction	sample_location	sample_location_specify	key_plot_id	county_names	county_fips	population_served	date_start	date_end	ptc_15d	detect_prop_15d	percentile	sampling_prior	first_sample_date
Connecticut	832	Connecticut	Treatment plant		CDC_BIOBOT_ct_832_Treatment plant_post grit removal	New London	09011	40000	2023-06-07	2023-06-21		100	999	no	2023-06-21
Connecticut	832	Connecticut	Treatment plant		CDC_BIOBOT_ct_832_Treatment plant_post grit removal	New London	09011	40000	2023-06-08	2023-06-22		100	999	no	2023-06-21
Connecticut	832	Connecticut	Treatment plant		CDC_BIOBOT_ct_832_Treatment plant_post grit removal	New London	09011	40000	2023-06-09	2023-06-23		100	999	no	2023-06-21
Connecticut	832	Connecticut	Treatment plant		CDC_BIOBOT_ct_832_Treatment plant_post grit removal	New London	09011	40000	2023-06-10	2023-06-24		100	999	no	2023-06-21
Connecticut	832	Connecticut	Treatment plant		CDC_BIOBOT_ct_832_Treatment plant_post grit removal	New London	09011	40000	2023-06-11	2023-06-25		100	999	no	2023-06-21
Connecticut	832	Connecticut	Treatment plant		CDC_BIOBOT_ct_832_Treatment plant_post grit removal	New London	09011	40000	2023-06-12	2023-06-26	-45	100	999	no	2023-06-21
Connecticut	832	Connecticut	Treatment plant		CDC_BIOBOT_ct_832_Treatment plant_post grit removal	New London	09011	40000	2023-06-13	2023-06-27	-45	100	999	no	2023-06-21
Connecticut	832	Connecticut	Treatment plant		CDC_BIOBOT_ct_832_Treatment plant_post grit removal	New London	09011	40000	2023-06-14	2023-06-28	-64	100	999	no	2023-06-21
Connecticut	832	Connecticut	Treatment plant		CDC_BIOBOT_ct_832_Treatment plant_post grit removal	New London	09011	40000	2023-06-15	2023-06-29	-64	100	999	no	2023-06-21
Connecticut	832	Connecticut	Treatment plant		CDC_BIOBOT_ct_832_Treatment plant_post grit removal	New London	09011	40000	2023-06-16	2023-06-30	-64	100	999	no	2023-06-21
Connecticut	832	Connecticut	Treatment plant		CDC_BIOBOT_ct_832_Treatment plant_post grit removal	New London	09011	40000	2023-06-17	2023-07-01	-64	100	999	no	2023-06-21
Connecticut	832	Connecticut	Treatment plant		CDC_BIOBOT_ct_832_Treatment plant_post grit removal	New London	09011	40000	2023-06-18	2023-07-02	-64	100	999	no	2023-06-21
Connecticut	832	Connecticut	Treatment plant		CDC_BIOBOT_ct_832_Treatment plant_post grit removal	New London	09011	40000	2023-06-19	2023-07-03	-64	100	999	no	2023-06-21
Connecticut	832	Connecticut	Treatment plant		CDC_BIOBOT_ct_832_Treatment plant_post grit removal	New London	09011	40000	2023-06-20	2023-07-04	-64	100	999	no	2023-06-21
Connecticut	832	Connecticut	Treatment plant		CDC_BIOBOT_ct_832_Treatment plant_post grit removal	New London	09011	40000	2023-06-21	2023-07-05	-43	100	999	no	2023-06-21
Connecticut	832	Connecticut	Treatment plant		CDC_BIOBOT_ct_832_Treatment plant_post grit removal	New London	09011	40000	2023-06-22	2023-07-06	-32	100	999	no	2023-06-21
Connecticut	832	Connecticut	Treatment plant		CDC_BIOBOT_ct_832_Treatment plant_post grit removal	New London	09011	40000	2023-06-23	2023-07-07	-32	100	999	no	2023-06-21
Connecticut	832	Connecticut	Treatment plant		CDC_BIOBOT_ct_832_Treatment plant_post grit removal	New London	09011	40000	2023-06-24	2023-07-08	-32	100	999	no	2023-06-21
Connecticut	832	Connecticut	Treatment plant		CDC_BIOBOT_ct_832_Treatment plant_post grit removal	New London	09011	40000	2023-06-25	2023-07-09	-32	100	999	no	2023-06-21
Connecticut	832	Connecticut	Treatment plant		CDC_BIOBOT_ct_832_Treatment plant_post grit removal	New London	09011	40000	2023-06-26	2023-07-10	-32	100	999	no	2023-06-21
Connecticut	832	Connecticut	Treatment plant		CDC_BIOBOT_ct_832_Treatment plant_post grit removal	New London	09011	40000	2023-06-27	2023-07-11	1	100	999	no	2023-06-21
Connecticut	832	Connecticut	Treatment plant		CDC_BIOBOT_ct_832_Treatment plant_post grit removal	New London	09011	40000	2023-06-28	2023-07-12	1	100	999	no	2023-06-21
Connecticut	832	Connecticut	Treatment plant		CDC_BIOBOT_ct_832_Treatment plant_post grit removal	New London	09011	40000	2023-06-29	2023-07-13		100	999	no	2023-06-21
Connecticut	832	Connecticut	Treatment plant		CDC_BIOBOT_ct_832_Treatment plant_post grit removal	New London	09011	40000	2023-06-30	2023-07-14		100	999	no	2023-06-21
Connecticut	832	Connecticut	Treatment plant		CDC_BIOBOT_ct_832_Treatment plant_post grit removal	New London	09011	40000	2023-07-01	2023-07-15		100	999	no	2023-06-21
Connecticut	832	Connecticut	Treatment plant		CDC_BIOBOT_ct_832_Treatment plant_post grit removal	New London	09011	40000	2023-07-02	2023-07-16		100	999	no	2023-06-21
Connecticut	832	Connecticut	Treatment plant		CDC_BIOBOT_ct_832_Treatment plant_post grit removal	New London	09011	40000	2023-07-03	2023-07-17		100	999	no	2023-06-21
Connecticut	832	Connecticut	Treatment plant		CDC_BIOBOT_ct_832_Treatment plant_post grit removal	New London	09011	40000	2023-07-04	2023-07-18		100	999	no	2023-06-21
Connecticut	832	Connecticut	Treatment plant		CDC_BIOBOT_ct_832_Treatment plant_post grit removal	New London	09011	40000	2023-07-05	2023-07-19		100	999	no	2023-06-21
Connecticut	832	Connecticut	Treatment plant		CDC_BIOBOT_ct_832_Treatment plant_post grit removal	New London	09011	40000	2023-07-06	2023-07-20			999	no	2023-06-21
Connecticut	832	Connecticut	Treatment plant		CDC_BIOBOT_ct_832_Treatment plant_post grit removal	New London	09011	40000	2023-07-07	2023-07-21			999	no	2023-06-21
Connecticut	832	Connecticut	Treatment plant		CDC_BIOBOT_ct_832_Treatment plant_post grit removal	New London	09011	40000	2023-07-08	2023-07-22			999	no	2023-06-21
Connecticut	832	Connecticut	Treatment plant		CDC_BIOBOT_ct_832_Treatment plant_post grit removal	New London	09011	40000	2023-07-09	2023-07-23			999	no	2023-06-21
Connecticut	832	Connecticut	Treatment plant		CDC_BIOBOT_ct_832_Treatment plant_post grit removal	New London	09011	40000	2023-07-10	2023-07-24			999	no	2023-06-21
Connecticut	832	Connecticut	Treatment plant		CDC_BIOBOT_ct_832_Treatment plant_post grit removal	New London	09011	40000	2023-07-11	2023-07-25			999	no	2023-06-21
Connecticut	832	Connecticut	Treatment plant		CDC_BIOBOT_ct_832_Treatment plant_post grit removal	New London	09011	40000	2023-07-12	2023-07-26			999	no	2023-06-21
Connecticut	832	Connecticut	Treatment plant		CDC_BIOBOT_ct_832_Treatment plant_post grit removal	New London	09011	40000	2023-07-13	2023-07-27			999	no	2023-06-21
Connecticut	832	Connecticut	Treatment plant		CDC_BIOBOT_ct_832_Treatment plant_post grit removal	New London	09011	40000	2023-07-14	2023-07-28			999	no	2023-06-21
Connecticut	832	Connecticut	Treatment plant		CDC_BIOBOT_ct_832_Treatment plant_post grit removal	New London	09011	40000	2023-07-15	2023-07-29			999	no	2023-06-21
Connecticut	832	Connecticut	Treatment plant		CDC_BIOBOT_ct_832_Treatment plant_post grit removal	New London	09011	40000	2023-07-16	2023-07-30			999	no	2023-06-21
Connecticut	832	Connecticut	Treatment plant		CDC_BIOBOT_ct_832_Treatment plant_post grit removal	New London	09011	40000	2023-07-17	2023-07-31			999	no	2023-06-21
Connecticut	832	Connecticut	Treatment plant		CDC_BIOBOT_ct_832_Treatment plant_post grit removal	New London	09011	40000	2023-07-18	2023-08-01			999	no	2023-06-21
Connecticut	832	Connecticut	Treatment plant		CDC_BIOBOT_ct_832_Treatment plant_post grit removal	New London	09011	40000	2023-07-19	2023-08-02			999	no	2023-06-21
Connecticut	832	Connecticut	Treatment plant		CDC_BIOBOT_ct_832_Treatment plant_post grit removal	New London	09011	40000	2023-07-20	2023-08-03			999	no	2023-06-21
Connecticut	832	Connecticut	Treatment plant		CDC_BIOBOT_ct_832_Treatment plant_post grit removal	New London	09011	40000	2023-07-21	2023-08-04			999	no	2023-06-21
Connecticut	832	Connecticut	Treatment plant		CDC_BIOBOT_ct_832_Treatment plant_post grit removal	New London	09011	40000	2023-07-22	2023-08-05			999	no	2023-06-21
Connecticut	832	Connecticut	Treatment plant		CDC_BIOBOT_ct_832_Treatment plant_post grit removal	New London	09011	40000	2023-07-23	2023-08-06			999	no	2023-06-21
Connecticut	832	Connecticut	Treatment plant		CDC_BIOBOT_ct_832_Treatment plant_post grit removal	New London	09011	40000	2023-07-24	2023-08-07			999	no	2023-06-21
Connecticut	832	Connecticut	Treatment plant		CDC_BIOBOT_ct_832_Treatment plant_post grit removal	New London	09011	40000	2023-07-25	2023-08-08			999	no	2023-06-21
Connecticut	832	Connecticut	Treatment plant		CDC_BIOBOT_ct_832_Treatment plant_post grit removal	New London	09011	40000	2023-07-26	2023-08-09			999	no	2023-06-21
Connecticut	832	Connecticut	Treatment plant		CDC_BIOBOT_ct_832_Treatment plant_post grit removal	New London	09011	40000	2023-07-27	2023-08-10			999	no	2023-06-21
Connecticut	832	Connecticut	Treatment plant		CDC_BIOBOT_ct_832_Treatment plant_post grit removal	New London	09011	40000	2023-07-28	2023-08-11			999	no	2023-06-21
Connecticut	832	Connecticut	Treatment plant		CDC_BIOBOT_ct_832_Treatment plant_post grit removal	New London	09011	40000	2023-07-29	2023-08-12			999	no	2023-06-21
Connecticut	832	Connecticut	Treatment plant		CDC_BIOBOT_ct_832_Treatment plant_post grit removal	New London	09011	40000	2023-07-30	2023-08-13			999	no	2023-06-21
Connecticut	832	Connecticut	Treatment plant		CDC_BIOBOT_ct_832_Treatment plant_post grit removal	New London	09011	40000	2023-07-31	2023-08-14			999	no	2023-06-21
Connecticut	832	Connecticut	Treatment plant		CDC_BIOBOT_ct_832_Treatment plant_post grit removal	New London	09011	40000	2023-08-01	2023-08-15			999	no	2023-06-21
Connecticut	832	Connecticut	Treatment plant		CDC_BIOBOT_ct_832_Treatment plant_post grit removal	New London	09011	40000	2023-08-02	2023-08-16			999	no	2023-06-21
Connecticut	832	Connecticut	Treatment plant		CDC_BIOBOT_ct_832_Treatment plant_post grit removal	New London	09011	40000	2023-08-03	2023-08-17			999	no	2023-06-21
Connecticut	832	Connecticut	Treatment plant		CDC_BIOBOT_ct_832_Treatment plant_post grit removal	New London	09011	40000	2023-08-04	2023-08-18			999	no	2023-06-21
Connecticut	832	Connecticut	Treatment plant		CDC_BIOBOT_ct_832_Treatment plant_post grit removal	New London	09011	40000	2023-08-05	2023-08-19			999	no	2023-06-21
Connecticut	832	Connecticut	Treatment plant		CDC_BIOBOT_ct_832_Treatment plant_post grit removal	New London	09011	40000	2023-08-06	2023-08-20			999	no	2023-06-21
Connecticut	832	Connecticut	Treatment plant		CDC_BIOBOT_ct_832_Treatment plant_post grit removal	New London	09011	40000	2023-08-07	2023-08-21			999	no	2023-06-21
Connecticut	832	Connecticut	Treatment plant		CDC_BIOBOT_ct_832_Treatment plant_post grit removal	New London	09011	40000	2023-08-08	2023-08-22			999	no	2023-06-21
Connecticut	832	Connecticut	Treatment plant		CDC_BIOBOT_ct_832_Treatment plant_post grit removal	New London	09011	40000	2023-08-09	2023-08-23			999	no	2023-06-21
Connecticut	832	Connecticut	Treatment plant		CDC_BIOBOT_ct_832_Treatment plant_post grit removal	New London	09011	40000	2023-08-10	2023-08-24			999	no	2023-06-21
Connecticut	832	Connecticut	Treatment plant		CDC_BIOBOT_ct_832_Treatment plant_post grit removal	New London	09011	40000	2023-08-11	2023-08-25			999	no	2023-06-21
Connecticut	832	Connecticut	Treatment plant		CDC_BIOBOT_ct_832_Treatment plant_post grit removal	New London	09011	40000	2023-08-12	2023-08-26			999	no	2023-06-21
Connecticut	832	Connecticut	Treatment plant		CDC_BIOBOT_ct_832_Treatment plant_post grit removal	New London	09011	40000	2023-08-13	2023-08-27			999	no	2023-06-21
Connecticut	832	Connecticut	Treatment plant		CDC_BIOBOT_ct_832_Treatment plant_post grit removal	New London	09011	40000	2023-08-14	2023-08-28			999	no	2023-06-21
Connecticut	832	Connecticut	Treatment plant		CDC_BIOBOT_ct_832_Treatment plant_post grit removal	New London	09011	40000	2023-08-15	2023-08-29			999	no	2023-06-21
Connecticut	832	Connecticut	Treatment plant		CDC_BIOBOT_ct_832_Treatment plant_post grit removal	New London	09011	40000	2023-08-16	2023-08-30			999	no	2023-06-21
Connecticut	832	Connecticut	Treatment plant		CDC_BIOBOT_ct_832_Treatment plant_post grit removal	New London	09011	40000	2023-08-17	2023-08-31			999	no	2023-06-21
Connecticut	832	Connecticut	Treatment plant		CDC_BIOBOT_ct_832_Treatment plant_post grit removal	New London	09011	40000	2023-08-18	2023-09-01			999	no	2023-06-21
Connecticut	832	Connecticut	Treatment plant		CDC_BIOBOT_ct_832_Treatment plant_post grit removal	New London	09011	40000	2023-08-19	2023-09-02			999	no	2023-06-21
Connecticut	832	Connecticut	Treatment plant		CDC_BIOBOT_ct_832_Treatment plant_post grit removal	New London	09011	40000	2023-08-20	2023-09-03			999	no	2023-06-21
Connecticut	832	Connecticut	Treatment plant		CDC_BIOBOT_ct_832_Treatment plant_post grit removal	New London	09011	40000	2023-08-21	2023-09-04			999	no	2023-06-21
Connecticut	832	Connecticut	Treatment plant		CDC_BIOBOT_ct_832_Treatment plant_post grit removal	New London	09011	40000	2023-08-22	2023-09-05			999	no	2023-06-21
Connecticut	832	Connecticut	Treatment plant		CDC_BIOBOT_ct_832_Treatment plant_post grit removal	New London	09011	40000	2023-08-23	2023-09-06			999	no	2023-06-21
Connecticut	832	Connecticut	Treatment plant		CDC_BIOBOT_ct_832_Treatment plant_post grit removal	New London	09011	40000	2023-08-24	2023-09-07			999	no	2023-06-21
Connecticut	832	Connecticut	Treatment plant		CDC_BIOBOT_ct_832_Treatment plant_post grit removal	New London	09011	40000	2023-08-25	2023-09-08			999	no	2023-06-21
Connecticut	832	Connecticut	Treatment plant		CDC_BIOBOT_ct_832_Treatment plant_post grit removal	New London	09011	40000	2023-08-26	2023-09-09			999	no	2023-06-21
Connecticut	832	Connecticut	Treatment plant		CDC_BIOBOT_ct_832_Treatment plant_post grit removal	New London	09011	40000	2023-08-27	2023-09-10			999	no	2023-06-21
Connecticut	832	Connecticut	Treatment plant		CDC_BIOBOT_ct_832_Treatment plant_post grit removal	New London	09011	40000	2023-08-28	2023-09-11			999	no	2023-06-21
Connecticut	832	Connecticut	Treatment plant		CDC_BIOBOT_ct_832_Treatment plant_post grit removal	New London	09011	40000	2023-08-29	2023-09-12			999	no	2023-06-21
Connecticut	832	Connecticut	Treatment plant		CDC_BIOBOT_ct_832_Treatment plant_post grit removal	New London	09011	40000	2023-08-30	2023-09-13			999	no	2023-06-21
Connecticut	832	Connecticut	Treatment plant		CDC_BIOBOT_ct_832_Treatment plant_post grit removal	New London	09011	40000	2023-08-31	2023-09-14			999	no	2023-06-21
Connecticut	832	Connecticut	Treatment plant		CDC_BIOBOT_ct_832_Treatment plant_post grit removal	New London	09011	40000	2023-09-01	2023-09-15			999	no	2023-06-21
Connecticut	832	Connecticut	Treatment plant		CDC_BIOBOT_ct_832_Treatment plant_post grit removal	New London	09011	40000	2023-09-02	2023-09-16			999	no	2023-06-21
Connecticut	832	Connecticut	Treatment plant		CDC_BIOBOT_ct_832_Treatment plant_post grit removal	New London	09011	40000	2023-09-03	2023-09-17			999	no	2023-06-21
Connecticut	832	Connecticut	Treatment plant		CDC_BIOBOT_ct_832_Treatment plant_post grit removal	New London	09011	40000	2023-09-04	2023-09-18			999	no	2023-06-21
Connecticut	832	Connecticut	Treatment plant		CDC_BIOBOT_ct_832_Treatment plant_post grit removal	New London	09011	40000	2023-09-05	2023-09-19			999	no	2023-06-21
Connecticut	832	Connecticut	Treatment plant		CDC_BIOBOT_ct_832_Treatment plant_post grit removal	New London	09011	40000	2023-09-06	2023-09-20			999	no	2023-06-21
Connecticut	832	Connecticut	Treatment plant		CDC_BIOBOT_ct_832_Treatment plant_post grit removal	New London	09011	40000	2023-09-07	2023-09-21			999	no	2023-06-21
Connecticut	832	Connecticut	Treatment plant		CDC_BIOBOT_ct_832_Treatment plant_post grit removal	New London	09011	40000	2023-09-08	2023-09-22			999	no	2023-06-21
Connecticut	832	Connecticut	Treatment plant		CDC_BIOBOT_ct_832_Treatment plant_post grit removal	New London	09011	40000	2023-09-09	2023-09-23			999	no	2023-06-21
Connecticut	832	Connecticut	Treatment plant		CDC_BIOBOT_ct_832_Treatment plant_post grit removal	New London	09011	40000	2023-09-10	2023-09-24			999	no	2023-06-21
Connecticut	832	Connecticut	Treatment plant		CDC_BIOBOT_ct_832_Treatment plant_post grit removal	New London	09011	40000	2023-09-11	2023-09-25			999	no	2023-06-21
Connecticut	832	Connecticut	Treatment plant		CDC_BIOBOT_ct_832_Treatment plant_post grit removal	New London	09011	40000	2023-09-12	2023-09-26			999	no	2023-06-21
Connecticut	832	Connecticut	Treatment plant		CDC_BIOBOT_ct_832_Treatment plant_post grit removal	New London	09011	40000	2023-09-13	2023-09-27			999	no	2023-06-21
Connecticut	832	Connecticut	Treatment plant		CDC_BIOBOT_ct_832_Treatment plant_post grit removal	New London	09011	40000	2023-09-14	2023-09-28			999	no	2023-06-21
Connecticut	832	Connecticut	Treatment plant		CDC_BIOBOT_ct_832_Treatment plant_post grit removal	New London	09011	40000	2023-09-15	2023-09-29			999	no	2023-06-21
Connecticut	832	Connecticut	Treatment plant		CDC_BIOBOT_ct_832_Treatment plant_post grit removal	New London	09011	40000	2023-09-16	2023-09-30			999	no	2023-06-21
Connecticut	832	Connecticut	Treatment plant		CDC_BIOBOT_ct_832_Treatment plant_post grit removal	New London	09011	40000	2023-09-17	2023-10-01			999	no	2023-06-21
Connecticut	832	Connecticut	Treatment plant		CDC_BIOBOT_ct_832_Treatment plant_post grit removal	New London	09011	40000	2023-09-18	2023-10-02			999	no	2023-06-21
Connecticut	832	Connecticut	Treatment plant		CDC_BIOBOT_ct_832_Treatment plant_post grit removal	New London	09011	40000	2023-09-19	2023-10-03			999	no	2023-06-21
Connecticut	832	Connecticut	Treatment plant		CDC_BIOBOT_ct_832_Treatment plant_post grit removal	New London	09011	40000	2023-09-20	2023-10-04			999	no	2023-06-21
Connecticut	832	Connecticut	Treatment plant		CDC_BIOBOT_ct_832_Treatment plant_post grit removal	New London	09011	40000	2023-09-21	2023-10-05			999	no	2023-06-21
Connecticut	832	Connecticut	Treatment plant		CDC_BIOBOT_ct_832_Treatment plant_post grit removal	New London	09011	40000	2023-09-22	2023-10-06			999	no	2023-06-21
Connecticut	832	Connecticut	Treatment plant		CDC_BIOBOT_ct_832_Treatment plant_post grit removal	New London	09011	40000	2023-09-23	2023-10-07			999	no	2023-06-21
Connecticut	832	Connecticut	Treatment plant		CDC_BIOBOT_ct_832_Treatment plant_post grit removal	New London	09011	40000	2023-09-24	2023-10-08			999	no	2023-06-21
Connecticut	832	Connecticut	Treatment plant		CDC_BIOBOT_ct_832_Treatment plant_post grit removal	New London	09011	40000	2023-09-25	2023-10-09			999	no	2023-06-21
Connecticut	832	Connecticut	Treatment plant		CDC_BIOBOT_ct_832_Treatment plant_post grit removal	New London	09011	40000	2023-09-26	2023-10-10			999	no	2023-06-21
Connecticut	832	Connecticut	Treatment plant		CDC_BIOBOT_ct_832_Treatment plant_post grit removal	New London	09011	40000	2023-09-27	2023-10-11			999	no	2023-06-21
Connecticut	832	Connecticut	Treatment plant		CDC_BIOBOT_ct_832_Treatment plant_post grit removal	New London	09011	40000	2023-09-28	2023-10-12			999	no	2023-06-21
Connecticut	832	Connecticut	Treatment plant		CDC_BIOBOT_ct_832_Treatment plant_post grit removal	New London	09011	40000	2023-09-29	2023-10-13			999	no	2023-06-21
Connecticut	832	Connecticut	Treatment plant		CDC_BIOBOT_ct_832_Treatment plant_post grit removal	New London	09011	40000	2023-09-30	2023-10-14			999	no	2023-06-21
Connecticut	832	Connecticut	Treatment plant		CDC_BIOBOT_ct_832_Treatment plant_post grit removal	New London	09011	40000	2023-10-01	2023-10-15			999	no	2023-06-21
Connecticut	832	Connecticut	Treatment plant		CDC_BIOBOT_ct_832_Treatment plant_post grit removal	New London	09011	40000	2023-10-02	2023-10-16			999	no	2023-06-21
Connecticut	832	Connecticut	Treatment plant		CDC_BIOBOT_ct_832_Treatment plant_post grit removal	New London	09011	40000	2023-10-03	2023-10-17			999	no	2023-06-21
Connecticut	832	Connecticut	Treatment plant		CDC_BIOBOT_ct_832_Treatment plant_post grit removal	New London	09011	40000	2023-10-04	2023-10-18			999	no	2023-06-21
Connecticut	832	Connecticut	Treatment plant		CDC_BIOBOT_ct_832_Treatment plant_post grit removal	New London	09011	40000	2023-10-05	2023-10-19			999	no	2023-06-21
Connecticut	832	Connecticut	Treatment plant		CDC_BIOBOT_ct_832_Treatment plant_post grit removal	New London	09011	40000	2023-10-06	2023-10-20			999	no	2023-06-21
Connecticut	832	Connecticut	Treatment plant		CDC_BIOBOT_ct_832_Treatment plant_post grit removal	New London	09011	40000	2023-10-07	2023-10-21			999	no	2023-06-21
Connecticut	832	Connecticut	Treatment plant		CDC_BIOBOT_ct_832_Treatment plant_post grit removal	New London	09011	40000	2023-10-08	2023-10-22			999	no	2023-06-21
Connecticut	832	Connecticut	Treatment plant		CDC_BIOBOT_ct_832_Treatment plant_post grit removal	New London	09011	40000	2023-10-09	2023-10-23			999	no	2023-06-21
Connecticut	832	Connecticut	Treatment plant		CDC_BIOBOT_ct_832_Treatment plant_post grit removal	New London	09011	40000	2023-10-10	2023-10-24			999	no	2023-06-21
Connecticut	832	Connecticut	Treatment plant		CDC_BIOBOT_ct_832_Treatment plant_post grit removal	New London	09011	40000	2023-10-11	2023-10-25			999	no	2023-06-21
Connecticut	832	Connecticut	Treatment plant		CDC_BIOBOT_ct_832_Treatment plant_post grit removal	New London	09011	40000	2023-10-12	2023-10-26			999	no	2023-06-21
Connecticut	832	Connecticut	Treatment plant		CDC_BIOBOT_ct_832_Treatment plant_post grit removal	New London	09011	40000	2023-10-13	2023-10-27			999	no	2023-06-21
Connecticut	832	Connecticut	Treatment plant		CDC_BIOBOT_ct_832_Treatment plant_post grit removal	New London	09011	40000	2023-10-14	2023-10-28			999	no	2023-06-21
Connecticut	832	Connecticut	Treatment plant		CDC_BIOBOT_ct_832_Treatment plant_post grit removal	New London	09011	40000	2023-10-15	2023-10-29			999	no	2023-06-21
Connecticut	832	Connecticut	Treatment plant		CDC_BIOBOT_ct_832_Treatment plant_post grit removal	New London	09011	40000	2023-10-16	2023-10-30			999	no	2023-06-21
Connecticut	832	Connecticut	Treatment plant		CDC_BIOBOT_ct_832_Treatment plant_post grit removal	New London	09011	40000	2023-10-17	2023-10-31			999	no	2023-06-21
Connecticut	832	Connecticut	Treatment plant		CDC_BIOBOT_ct_832_Treatment plant_post grit removal	New London	09011	40000	2023-10-18	2023-11-01			999	no	2023-06-21
Connecticut	832	Connecticut	Treatment plant		CDC_BIOBOT_ct_832_Treatment plant_post grit removal	New London	09011	40000	2023-10-19	2023-11-02			999	no	2023-06-21
Connecticut	832	Connecticut	Treatment plant		CDC_BIOBOT_ct_832_Treatment plant_post grit removal	New London	09011	40000	2023-10-20	2023-11-03			999	no	2023-06-21
Connecticut	832	Connecticut	Treatment plant		CDC_BIOBOT_ct_832_Treatment plant_post grit removal	New London	09011	40000	2023-10-21	2023-11-04			999	no	2023-06-21
Connecticut	832	Connecticut	Treatment plant		CDC_BIOBOT_ct_832_Treatment plant_post grit removal	New London	09011	40000	2023-10-22	2023-11-05			999	no	2023-06-21
Connecticut	832	Connecticut	Treatment plant		CDC_BIOBOT_ct_832_Treatment plant_post grit removal	New London	09011	40000	2023-10-23	2023-11-06			999	no	2023-06-21
Connecticut	832	Connecticut	Treatment plant		CDC_BIOBOT_ct_832_Treatment plant_post grit removal	New London	09011	40000	2023-10-24	2023-11-07			999	no	2023-06-21
Connecticut	832	Connecticut	Treatment plant		CDC_BIOBOT_ct_832_Treatment plant_post grit removal	New London	09011	40000	2023-10-25	2023-11-08			999	no	2023-06-21
Connecticut	832	Connecticut	Treatment plant		CDC_BIOBOT_ct_832_Treatment plant_post grit removal	New London	09011	40000	2023-10-26	2023-11-09			999	no	2023-06-21
Connecticut	832	Connecticut	Treatment plant		CDC_BIOBOT_ct_832_Treatment plant_post grit removal	New London	09011	40000	2023-10-27	2023-11-10			999	no	2023-06-21
Connecticut	832	Connecticut	Treatment plant		CDC_BIOBOT_ct_832_Treatment plant_post grit removal	New London	09011	40000	2023-10-28	2023-11-11			999	no	2023-06-21
Connecticut	832	Connecticut	Treatment plant		CDC_BIOBOT_ct_832_Treatment plant_post grit removal	New London	09011	40000	2023-10-29	2023-11-12			999	no	2023-06-21
Connecticut	832	Connecticut	Treatment plant		CDC_BIOBOT_ct_832_Treatment plant_post grit removal	New London	09011	40000	2023-10-30	2023-11-13			999	no	2023-06-21
Connecticut	832	Connecticut	Treatment plant		CDC_BIOBOT_ct_832_Treatment plant_post grit removal	New London	09011	40000	2023-10-31	2023-11-14			999	no	2023-06-21
Connecticut	832	Connecticut	Treatment plant		CDC_BIOBOT_ct_832_Treatment plant_post grit removal	New London	09011	40000	2023-11-01	2023-11-15			999	no	2023-06-21
Connecticut	832	Connecticut	Treatment plant		CDC_BIOBOT_ct_832_Treatment plant_post grit removal	New London	09011	40000	2023-11-02	2023-11-16			999	no	2023-06-21
Connecticut	832	Connecticut	Treatment plant		CDC_BIOBOT_ct_832_Treatment plant_post grit removal	New London	09011	40000	2023-11-03	2023-11-17			999	no	2023-06-21
Connecticut	832	Connecticut	Treatment plant		CDC_BIOBOT_ct_832_Treatment plant_post grit removal	New London	09011	40000	2023-11-04	2023-11-18			999	no	2023-06-21
Connecticut	832	Connecticut	Treatment plant		CDC_BIOBOT_ct_832_Treatment plant_post grit removal	New London	09011	40000	2023-11-05	2023-11-19			999	no	2023-06-21
Connecticut	832	Connecticut	Treatment plant		CDC_BIOBOT_ct_832_Treatment plant_post grit removal	New London	09011	40000	2023-11-06	2023-11-20			999	no	2023-06-21
Connecticut	832	Connecticut	Treatment plant		CDC_BIOBOT_ct_832_Treatment plant_post grit removal	New London	09011	40000	2023-11-07	2023-11-21			999	no	2023-06-21
Connecticut	832	Connecticut	Treatment plant		CDC_BIOBOT_ct_832_Treatment plant_post grit removal	New London	09011	40000	2023-11-08	2023-11-22			999	no	2023-06-21
Connecticut	832	Connecticut	Treatment plant		CDC_BIOBOT_ct_832_Treatment plant_post grit removal	New London	09011	40000	2023-11-09	2023-11-23			999	no	2023-06-21
Connecticut	832	Connecticut	Treatment plant		CDC_BIOBOT_ct_832_Treatment plant_post grit removal	New London	09011	40000	2023-11-10	2023-11-24			999	no	2023-06-21
Connecticut	832	Connecticut	Treatment plant		CDC_BIOBOT_ct_832_Treatment plant_post grit removal	New London	09011	40000	2023-11-11	2023-11-25			999	no	2023-06-21
Connecticut	832	Connecticut	Treatment plant		CDC_BIOBOT_ct_832_Treatment plant_post grit removal	New London	09011	40000	2023-11-12	2023-11-26			999	no	2023-06-21
Connecticut	832	Connecticut	Treatment plant		CDC_BIOBOT_ct_832_Treatment plant_post grit removal	New London	09011	40000	2023-11-13	2023-11-27			999	no	2023-06-21
Connecticut	832	Connecticut	Treatment plant		CDC_BIOBOT_ct_832_Treatment plant_post grit removal	New London	09011	40000	2023-11-14	2023-11-28			999	no	2023-06-21
Connecticut	832	Connecticut	Treatment plant		CDC_BIOBOT_ct_832_Treatment plant_post grit removal	New London	09011	40000	2023-11-15	2023-11-29			999	no	2023-06-21
Connecticut	832	Connecticut	Treatment plant		CDC_BIOBOT_ct_832_Treatment plant_post grit removal	New London	09011	40000	2023-11-16	2023-11-30			999	no	2023-06-21
Connecticut	832	Connecticut	Treatment plant		CDC_BIOBOT_ct_832_Treatment plant_post grit removal	New London	09011	40000	2023-11-17	2023-12-01			999	no	2023-06-21
Connecticut	832	Connecticut	Treatment plant		CDC_BIOBOT_ct_832_Treatment plant_post grit removal	New London	09011	40000	2023-11-18	2023-12-02			999	no	2023-06-21
Connecticut	832	Connecticut	Treatment plant		CDC_BIOBOT_ct_832_Treatment plant_post grit removal	New London	09011	40000	2023-11-19	2023-12-03			999	no	2023-06-21
Connecticut	832	Connecticut	Treatment plant		CDC_BIOBOT_ct_832_Treatment plant_post grit removal	New London	09011	40000	2023-11-20	2023-12-04			999	no	2023-06-21
Connecticut	832	Connecticut	Treatment plant		CDC_BIOBOT_ct_832_Treatment plant_post grit removal	New London	09011	40000	2023-11-21	2023-12-05			999	no	2023-06-21
Connecticut	832	Connecticut	Treatment plant		CDC_BIOBOT_ct_832_Treatment plant_post grit removal	New London	09011	40000	2023-11-22	2023-12-06			999	no	2023-06-21
Connecticut	832	Connecticut	Treatment plant		CDC_BIOBOT_ct_832_Treatment plant_post grit removal	New London	09011	40000	2023-11-23	2023-12-07			999	no	2023-06-21
Connecticut	832	Connecticut	Treatment plant		CDC_BIOBOT_ct_832_Treatment plant_post grit removal	New London	09011	40000	2023-11-24	2023-12-08			999	no	2023-06-21
Connecticut	832	Connecticut	Treatment plant		CDC_BIOBOT_ct_832_Treatment plant_post grit removal	New London	09011	40000	2023-11-25	2023-12-09			999	no	2023-06-21
Connecticut	832	Connecticut	Treatment plant		CDC_BIOBOT_ct_832_Treatment plant_post grit removal	New London	09011	40000	2023-11-26	2023-12-10			999	no	2023-06-21
Connecticut	832	Connecticut	Treatment plant		CDC_BIOBOT_ct_832_Treatment plant_post grit removal	New London	09011	40000	2023-11-27	2023-12-11			999	no	2023-06-21
Connecticut	832	Connecticut	Treatment plant		CDC_BIOBOT_ct_832_Treatment plant_post grit removal	New London	09011	40000	2023-11-28	2023-12-12			999	no	2023-06-21
Connecticut	832	Connecticut	Treatment plant		CDC_BIOBOT_ct_832_Treatment plant_post grit removal	New London	09011	40000	2023-11-29	2023-12-13			999	no	2023-06-21
Connecticut	832	Connecticut	Treatment plant		CDC_BIOBOT_ct_832_Treatment plant_post grit removal	New London	09011	40000	2023-11-30	2023-12-14			999	no	2023-06-21
Connecticut	832	Connecticut	Treatment plant		CDC_BIOBOT_ct_832_Treatment plant_post grit removal	New London	09011	40000	2023-12-01	2023-12-15			999	no	2023-06-21
Connecticut	832	Connecticut	Treatment plant		CDC_BIOBOT_ct_832_Treatment plant_post grit removal	New London	09011	40000	2023-12-02	2023-12-16			999	no	2023-06-21
Connecticut	832	Connecticut	Treatment plant		CDC_BIOBOT_ct_832_Treatment plant_post grit removal	New London	09011	40000	2023-12-03	2023-12-17			999	no	2023-06-21
Connecticut	832	Connecticut	Treatment plant		CDC_BIOBOT_ct_832_Treatment plant_post grit removal	New London	09011	40000	2023-12-04	2023-12-18			999	no	2023-06-21
Connecticut	832	Connecticut	Treatment plant		CDC_BIOBOT_ct_832_Treatment plant_post grit removal	New London	09011	40000	2023-12-05	2023-12-19			999	no	2023-06-21
Connecticut	832	Connecticut	Treatment plant		CDC_BIOBOT_ct_832_Treatment plant_post grit removal	New London	09011	40000	2023-12-06	2023-12-20			999	no	2023-06-21
Connecticut	832	Connecticut	Treatment plant		CDC_BIOBOT_ct_832_Treatment plant_post grit removal	New London	09011	40000	2023-12-07	2023-12-21			999	no	2023-06-21
Connecticut	832	Connecticut	Treatment plant		CDC_BIOBOT_ct_832_Treatment plant_post grit removal	New London	09011	40000	2023-12-08	2023-12-22			999	no	2023-06-21
Connecticut	832	Connecticut	Treatment plant		CDC_BIOBOT_ct_832_Treatment plant_post grit removal	New London	09011	40000	2023-12-09	2023-12-23			999	no	2023-06-21
Connecticut	832	Connecticut	Treatment plant		CDC_BIOBOT_ct_832_Treatment plant_post grit removal	New London	09011	40000	2023-12-10	2023-12-24			999	no	2023-06-21
Connecticut	832	Connecticut	Treatment plant		CDC_BIOBOT_ct_832_Treatment plant_post grit removal	New London	09011	40000	2023-12-11	2023-12-25			999	no	2023-06-21
Connecticut	832	Connecticut	Treatment plant		CDC_BIOBOT_ct_832_Treatment plant_post grit removal	New London	09011	40000	2023-12-12	2023-12-26			999	no	2023-06-21
Connecticut	832	Connecticut	Treatment plant		CDC_BIOBOT_ct_832_Treatment plant_post grit removal	New London	09011	40000	2023-12-13	2023-12-27			999	no	2023-06-21
Connecticut	832	Connecticut	Treatment plant		CDC_BIOBOT_ct_832_Treatment plant_post grit removal	New London	09011	40000	2023-12-14	2023-12-28			999	no	2023-06-21
Connecticut	832	Connecticut	Treatment plant		CDC_BIOBOT_ct_832_Treatment plant_post grit removal	New London	09011	40000	2023-12-15	2023-12-29			999	no	2023-06-21
Connecticut	832	Connecticut	Treatment plant		CDC_BIOBOT_ct_832_Treatment plant_post grit removal	New London	09011	40000	2023-12-16	2023-12-30			999	no	2023-06-21
Connecticut	832	Connecticut	Treatment plant		CDC_BIOBOT_ct_832_Treatment plant_post grit removal	New London	09011	40000	2023-12-17	2023-12-31			999	no	2023-06-21
Connecticut	832	Connecticut	Treatment plant		CDC_BIOBOT_ct_832_Treatment plant_post grit removal	New London	09011	40000	2023-12-18	2024-01-01			999	no	2023-06-21
Connecticut	832	Connecticut	Treatment plant		CDC_BIOBOT_ct_832_Treatment plant_post grit removal	New London	09011	40000	2023-12-19	2024-01-02			999	no	2023-06-21
Connecticut	686	Connecticut	Treatment plant		CDC_BIOBOT_ct_686_Treatment plant_raw wastewater	New Haven	09009	112000	2023-06-06	2023-06-20		100	999	no	2023-06-20
Connecticut	686	Connecticut	Treatment plant		CDC_BIOBOT_ct_686_Treatment plant_raw wastewater	New Haven	09009	112000	2023-06-07	2023-06-21		100	999	no	2023-06-20
Connecticut	686	Connecticut	Treatment plant		CDC_BIOBOT_ct_686_Treatment plant_raw wastewater	New Haven	09009	112000	2023-06-08	2023-06-22		100	999	no	2023-06-20
Connecticut	686	Connecticut	Treatment plant		CDC_BIOBOT_ct_686_Treatment plant_raw wastewater	New Haven	09009	112000	2023-06-09	2023-06-23		100	999	no	2023-06-20
Connecticut	686	Connecticut	Treatment plant		CDC_BIOBOT_ct_686_Treatment plant_raw wastewater	New Haven	09009	112000	2023-06-10	2023-06-24		100	999	no	2023-06-20
Connecticut	686	Connecticut	Treatment plant		CDC_BIOBOT_ct_686_Treatment plant_raw wastewater	New Haven	09009	112000	2023-06-11	2023-06-25		100	999	no	2023-06-20
Connecticut	686	Connecticut	Treatment plant		CDC_BIOBOT_ct_686_Treatment plant_raw wastewater	New Haven	09009	112000	2023-06-12	2023-06-26	-82	100	999	no	2023-06-20
Connecticut	686	Connecticut	Treatment plant		CDC_BIOBOT_ct_686_Treatment plant_raw wastewater	New Haven	09009	112000	2023-06-13	2023-06-27	-82	100	999	no	2023-06-20
Connecticut	686	Connecticut	Treatment plant		CDC_BIOBOT_ct_686_Treatment plant_raw wastewater	New Haven	09009	112000	2023-06-14	2023-06-28	-55	100	999	no	2023-06-20
Connecticut	686	Connecticut	Treatment plant		CDC_BIOBOT_ct_686_Treatment plant_raw wastewater	New Haven	09009	112000	2023-06-15	2023-06-29	-55	100	999	no	2023-06-20
Connecticut	686	Connecticut	Treatment plant		CDC_BIOBOT_ct_686_Treatment plant_raw wastewater	New Haven	09009	112000	2023-06-16	2023-06-30	-55	100	999	no	2023-06-20
Connecticut	686	Connecticut	Treatment plant		CDC_BIOBOT_ct_686_Treatment plant_raw wastewater	New Haven	09009	112000	2023-06-17	2023-07-01	-55	100	999	no	2023-06-20
Connecticut	686	Connecticut	Treatment plant		CDC_BIOBOT_ct_686_Treatment plant_raw wastewater	New Haven	09009	112000	2023-06-18	2023-07-02	-55	100	999	no	2023-06-20
Connecticut	686	Connecticut	Treatment plant		CDC_BIOBOT_ct_686_Treatment plant_raw wastewater	New Haven	09009	112000	2023-06-19	2023-07-03	61	100	999	no	2023-06-20
Connecticut	686	Connecticut	Treatment plant		CDC_BIOBOT_ct_686_Treatment plant_raw wastewater	New Haven	09009	112000	2023-06-20	2023-07-04	61	100	999	no	2023-06-20
Connecticut	686	Connecticut	Treatment plant		CDC_BIOBOT_ct_686_Treatment plant_raw wastewater	New Haven	09009	112000	2023-06-21	2023-07-05	190	100	999	no	2023-06-20
Connecticut	686	Connecticut	Treatment plant		CDC_BIOBOT_ct_686_Treatment plant_raw wastewater	New Haven	09009	112000	2023-06-22	2023-07-06	190	100	999	no	2023-06-20
Connecticut	686	Connecticut	Treatment plant		CDC_BIOBOT_ct_686_Treatment plant_raw wastewater	New Haven	09009	112000	2023-06-23	2023-07-07	190	100	999	no	2023-06-20
Connecticut	686	Connecticut	Treatment plant		CDC_BIOBOT_ct_686_Treatment plant_raw wastewater	New Haven	09009	112000	2023-06-24	2023-07-08	190	100	999	no	2023-06-20
Connecticut	686	Connecticut	Treatment plant		CDC_BIOBOT_ct_686_Treatment plant_raw wastewater	New Haven	09009	112000	2023-06-25	2023-07-09	190	100	999	no	2023-06-20
Connecticut	686	Connecticut	Treatment plant		CDC_BIOBOT_ct_686_Treatment plant_raw wastewater	New Haven	09009	112000	2023-06-26	2023-07-10	190	100	999	no	2023-06-20
Connecticut	686	Connecticut	Treatment plant		CDC_BIOBOT_ct_686_Treatment plant_raw wastewater	New Haven	09009	112000	2023-06-27	2023-07-11	61	100	999	no	2023-06-20
Connecticut	686	Connecticut	Treatment plant		CDC_BIOBOT_ct_686_Treatment plant_raw wastewater	New Haven	09009	112000	2023-06-28	2023-07-12	61	100	999	no	2023-06-20
Connecticut	686	Connecticut	Treatment plant		CDC_BIOBOT_ct_686_Treatment plant_raw wastewater	New Haven	09009	112000	2023-06-29	2023-07-13	-99	100	999	no	2023-06-20
Connecticut	686	Connecticut	Treatment plant		CDC_BIOBOT_ct_686_Treatment plant_raw wastewater	New Haven	09009	112000	2023-06-30	2023-07-14	-99	100	999	no	2023-06-20
Connecticut	686	Connecticut	Treatment plant		CDC_BIOBOT_ct_686_Treatment plant_raw wastewater	New Haven	09009	112000	2023-07-01	2023-07-15	-99	100	999	no	2023-06-20
Connecticut	686	Connecticut	Treatment plant		CDC_BIOBOT_ct_686_Treatment plant_raw wastewater	New Haven	09009	112000	2023-07-02	2023-07-16	-99	100	999	no	2023-06-20
Connecticut	686	Connecticut	Treatment plant		CDC_BIOBOT_ct_686_Treatment plant_raw wastewater	New Haven	09009	112000	2023-07-03	2023-07-17	-99	100	999	no	2023-06-20
Connecticut	686	Connecticut	Treatment plant		CDC_BIOBOT_ct_686_Treatment plant_raw wastewater	New Haven	09009	112000	2023-07-04	2023-07-18		100	999	no	2023-06-20
Connecticut	686	Connecticut	Treatment plant		CDC_BIOBOT_ct_686_Treatment plant_raw wastewater	New Haven	09009	112000	2023-07-05	2023-07-19		100	999	no	2023-06-20
Connecticut	686	Connecticut	Treatment plant		CDC_BIOBOT_ct_686_Treatment plant_raw wastewater	New Haven	09009	112000	2023-07-06	2023-07-20			999	no	2023-06-20
Connecticut	686	Connecticut	Treatment plant		CDC_BIOBOT_ct_686_Treatment plant_raw wastewater	New Haven	09009	112000	2023-07-07	2023-07-21			999	no	2023-06-20
Connecticut	686	Connecticut	Treatment plant		CDC_BIOBOT_ct_686_Treatment plant_raw wastewater	New Haven	09009	112000	2023-07-08	2023-07-22			999	no	2023-06-20
Connecticut	686	Connecticut	Treatment plant		CDC_BIOBOT_ct_686_Treatment plant_raw wastewater	New Haven	09009	112000	2023-07-09	2023-07-23			999	no	2023-06-20
Connecticut	686	Connecticut	Treatment plant		CDC_BIOBOT_ct_686_Treatment plant_raw wastewater	New Haven	09009	112000	2023-07-10	2023-07-24			999	no	2023-06-20
Connecticut	686	Connecticut	Treatment plant		CDC_BIOBOT_ct_686_Treatment plant_raw wastewater	New Haven	09009	112000	2023-07-11	2023-07-25			999	no	2023-06-20
Connecticut	686	Connecticut	Treatment plant		CDC_BIOBOT_ct_686_Treatment plant_raw wastewater	New Haven	09009	112000	2023-07-12	2023-07-26			999	no	2023-06-20
Connecticut	686	Connecticut	Treatment plant		CDC_BIOBOT_ct_686_Treatment plant_raw wastewater	New Haven	09009	112000	2023-07-13	2023-07-27			999	no	2023-06-20
Connecticut	686	Connecticut	Treatment plant		CDC_BIOBOT_ct_686_Treatment plant_raw wastewater	New Haven	09009	112000	2023-07-14	2023-07-28			999	no	2023-06-20
Connecticut	686	Connecticut	Treatment plant		CDC_BIOBOT_ct_686_Treatment plant_raw wastewater	New Haven	09009	112000	2023-07-15	2023-07-29			999	no	2023-06-20
Connecticut	686	Connecticut	Treatment plant		CDC_BIOBOT_ct_686_Treatment plant_raw wastewater	New Haven	09009	112000	2023-07-16	2023-07-30			999	no	2023-06-20
Connecticut	686	Connecticut	Treatment plant		CDC_BIOBOT_ct_686_Treatment plant_raw wastewater	New Haven	09009	112000	2023-07-17	2023-07-31			999	no	2023-06-20
Connecticut	686	Connecticut	Treatment plant		CDC_BIOBOT_ct_686_Treatment plant_raw wastewater	New Haven	09009	112000	2023-07-18	2023-08-01			999	no	2023-06-20
Connecticut	686	Connecticut	Treatment plant		CDC_BIOBOT_ct_686_Treatment plant_raw wastewater	New Haven	09009	112000	2023-07-19	2023-08-02			999	no	2023-06-20
Connecticut	686	Connecticut	Treatment plant		CDC_BIOBOT_ct_686_Treatment plant_raw wastewater	New Haven	09009	112000	2023-07-20	2023-08-03			999	no	2023-06-20
Connecticut	686	Connecticut	Treatment plant		CDC_BIOBOT_ct_686_Treatment plant_raw wastewater	New Haven	09009	112000	2023-07-21	2023-08-04			999	no	2023-06-20
Connecticut	686	Connecticut	Treatment plant		CDC_BIOBOT_ct_686_Treatment plant_raw wastewater	New Haven	09009	112000	2023-07-22	2023-08-05			999	no	2023-06-20
Connecticut	686	Connecticut	Treatment plant		CDC_BIOBOT_ct_686_Treatment plant_raw wastewater	New Haven	09009	112000	2023-07-23	2023-08-06			999	no	2023-06-20
Connecticut	686	Connecticut	Treatment plant		CDC_BIOBOT_ct_686_Treatment plant_raw wastewater	New Haven	09009	112000	2023-07-24	2023-08-07			999	no	2023-06-20
Connecticut	686	Connecticut	Treatment plant		CDC_BIOBOT_ct_686_Treatment plant_raw wastewater	New Haven	09009	112000	2023-07-25	2023-08-08			999	no	2023-06-20
Connecticut	686	Connecticut	Treatment plant		CDC_BIOBOT_ct_686_Treatment plant_raw wastewater	New Haven	09009	112000	2023-07-26	2023-08-09			999	no	2023-06-20
Connecticut	686	Connecticut	Treatment plant		CDC_BIOBOT_ct_686_Treatment plant_raw wastewater	New Haven	09009	112000	2023-07-27	2023-08-10			999	no	2023-06-20
Connecticut	686	Connecticut	Treatment plant		CDC_BIOBOT_ct_686_Treatment plant_raw wastewater	New Haven	09009	112000	2023-07-28	2023-08-11			999	no	2023-06-20
Connecticut	686	Connecticut	Treatment plant		CDC_BIOBOT_ct_686_Treatment plant_raw wastewater	New Haven	09009	112000	2023-07-29	2023-08-12			999	no	2023-06-20
Connecticut	686	Connecticut	Treatment plant		CDC_BIOBOT_ct_686_Treatment plant_raw wastewater	New Haven	09009	112000	2023-07-30	2023-08-13			999	no	2023-06-20
Connecticut	686	Connecticut	Treatment plant		CDC_BIOBOT_ct_686_Treatment plant_raw wastewater	New Haven	09009	112000	2023-07-31	2023-08-14			999	no	2023-06-20
Connecticut	686	Connecticut	Treatment plant		CDC_BIOBOT_ct_686_Treatment plant_raw wastewater	New Haven	09009	112000	2023-08-01	2023-08-15			999	no	2023-06-20
Connecticut	686	Connecticut	Treatment plant		CDC_BIOBOT_ct_686_Treatment plant_raw wastewater	New Haven	09009	112000	2023-08-02	2023-08-16			999	no	2023-06-20
Connecticut	686	Connecticut	Treatment plant		CDC_BIOBOT_ct_686_Treatment plant_raw wastewater	New Haven	09009	112000	2023-08-03	2023-08-17			999	no	2023-06-20
Connecticut	686	Connecticut	Treatment plant		CDC_BIOBOT_ct_686_Treatment plant_raw wastewater	New Haven	09009	112000	2023-08-04	2023-08-18			999	no	2023-06-20
Connecticut	686	Connecticut	Treatment plant		CDC_BIOBOT_ct_686_Treatment plant_raw wastewater	New Haven	09009	112000	2023-08-05	2023-08-19			999	no	2023-06-20
Connecticut	686	Connecticut	Treatment plant		CDC_BIOBOT_ct_686_Treatment plant_raw wastewater	New Haven	09009	112000	2023-08-06	2023-08-20			999	no	2023-06-20
Connecticut	686	Connecticut	Treatment plant		CDC_BIOBOT_ct_686_Treatment plant_raw wastewater	New Haven	09009	112000	2023-08-07	2023-08-21			999	no	2023-06-20
Connecticut	686	Connecticut	Treatment plant		CDC_BIOBOT_ct_686_Treatment plant_raw wastewater	New Haven	09009	112000	2023-08-08	2023-08-22			999	no	2023-06-20
Connecticut	686	Connecticut	Treatment plant		CDC_BIOBOT_ct_686_Treatment plant_raw wastewater	New Haven	09009	112000	2023-08-09	2023-08-23			999	no	2023-06-20
Connecticut	686	Connecticut	Treatment plant		CDC_BIOBOT_ct_686_Treatment plant_raw wastewater	New Haven	09009	112000	2023-08-10	2023-08-24			999	no	2023-06-20
Connecticut	686	Connecticut	Treatment plant		CDC_BIOBOT_ct_686_Treatment plant_raw wastewater	New Haven	09009	112000	2023-08-11	2023-08-25			999	no	2023-06-20
Connecticut	686	Connecticut	Treatment plant		CDC_BIOBOT_ct_686_Treatment plant_raw wastewater	New Haven	09009	112000	2023-08-12	2023-08-26			999	no	2023-06-20
Connecticut	686	Connecticut	Treatment plant		CDC_BIOBOT_ct_686_Treatment plant_raw wastewater	New Haven	09009	112000	2023-08-13	2023-08-27			999	no	2023-06-20
Connecticut	686	Connecticut	Treatment plant		CDC_BIOBOT_ct_686_Treatment plant_raw wastewater	New Haven	09009	112000	2023-08-14	2023-08-28			999	no	2023-06-20
Connecticut	686	Connecticut	Treatment plant		CDC_BIOBOT_ct_686_Treatment plant_raw wastewater	New Haven	09009	112000	2023-08-15	2023-08-29			999	no	2023-06-20
Connecticut	686	Connecticut	Treatment plant		CDC_BIOBOT_ct_686_Treatment plant_raw wastewater	New Haven	09009	112000	2023-08-16	2023-08-30			999	no	2023-06-20
Connecticut	686	Connecticut	Treatment plant		CDC_BIOBOT_ct_686_Treatment plant_raw wastewater	New Haven	09009	112000	2023-08-17	2023-08-31			999	no	2023-06-20
Connecticut	686	Connecticut	Treatment plant		CDC_BIOBOT_ct_686_Treatment plant_raw wastewater	New Haven	09009	112000	2023-08-18	2023-09-01			999	no	2023-06-20
Connecticut	686	Connecticut	Treatment plant		CDC_BIOBOT_ct_686_Treatment plant_raw wastewater	New Haven	09009	112000	2023-08-19	2023-09-02			999	no	2023-06-20
Connecticut	686	Connecticut	Treatment plant		CDC_BIOBOT_ct_686_Treatment plant_raw wastewater	New Haven	09009	112000	2023-08-20	2023-09-03			999	no	2023-06-20
Connecticut	686	Connecticut	Treatment plant		CDC_BIOBOT_ct_686_Treatment plant_raw wastewater	New Haven	09009	112000	2023-08-21	2023-09-04			999	no	2023-06-20
Connecticut	686	Connecticut	Treatment plant		CDC_BIOBOT_ct_686_Treatment plant_raw wastewater	New Haven	09009	112000	2023-08-22	2023-09-05			999	no	2023-06-20
Connecticut	686	Connecticut	Treatment plant		CDC_BIOBOT_ct_686_Treatment plant_raw wastewater	New Haven	09009	112000	2023-08-23	2023-09-06			999	no	2023-06-20
Connecticut	686	Connecticut	Treatment plant		CDC_BIOBOT_ct_686_Treatment plant_raw wastewater	New Haven	09009	112000	2023-08-24	2023-09-07			999	no	2023-06-20
Connecticut	686	Connecticut	Treatment plant		CDC_BIOBOT_ct_686_Treatment plant_raw wastewater	New Haven	09009	112000	2023-08-25	2023-09-08			999	no	2023-06-20
Connecticut	686	Connecticut	Treatment plant		CDC_BIOBOT_ct_686_Treatment plant_raw wastewater	New Haven	09009	112000	2023-08-26	2023-09-09			999	no	2023-06-20
Connecticut	686	Connecticut	Treatment plant		CDC_BIOBOT_ct_686_Treatment plant_raw wastewater	New Haven	09009	112000	2023-08-27	2023-09-10			999	no	2023-06-20
Connecticut	686	Connecticut	Treatment plant		CDC_BIOBOT_ct_686_Treatment plant_raw wastewater	New Haven	09009	112000	2023-08-28	2023-09-11			999	no	2023-06-20
Connecticut	686	Connecticut	Treatment plant		CDC_BIOBOT_ct_686_Treatment plant_raw wastewater	New Haven	09009	112000	2023-08-29	2023-09-12			999	no	2023-06-20
Connecticut	686	Connecticut	Treatment plant		CDC_BIOBOT_ct_686_Treatment plant_raw wastewater	New Haven	09009	112000	2023-08-30	2023-09-13			999	no	2023-06-20
Connecticut	686	Connecticut	Treatment plant		CDC_BIOBOT_ct_686_Treatment plant_raw wastewater	New Haven	09009	112000	2023-08-31	2023-09-14			999	no	2023-06-20
Connecticut	686	Connecticut	Treatment plant		CDC_BIOBOT_ct_686_Treatment plant_raw wastewater	New Haven	09009	112000	2023-09-01	2023-09-15			999	no	2023-06-20
Connecticut	686	Connecticut	Treatment plant		CDC_BIOBOT_ct_686_Treatment plant_raw wastewater	New Haven	09009	112000	2023-09-02	2023-09-16			999	no	2023-06-20
Connecticut	686	Connecticut	Treatment plant		CDC_BIOBOT_ct_686_Treatment plant_raw wastewater	New Haven	09009	112000	2023-09-03	2023-09-17			999	no	2023-06-20
Connecticut	686	Connecticut	Treatment plant		CDC_BIOBOT_ct_686_Treatment plant_raw wastewater	New Haven	09009	112000	2023-09-04	2023-09-18			999	no	2023-06-20
Connecticut	686	Connecticut	Treatment plant		CDC_BIOBOT_ct_686_Treatment plant_raw wastewater	New Haven	09009	112000	2023-09-05	2023-09-19			999	no	2023-06-20
Connecticut	686	Connecticut	Treatment plant		CDC_BIOBOT_ct_686_Treatment plant_raw wastewater	New Haven	09009	112000	2023-09-06	2023-09-20			999	no	2023-06-20
Connecticut	686	Connecticut	Treatment plant		CDC_BIOBOT_ct_686_Treatment plant_raw wastewater	New Haven	09009	112000	2023-09-07	2023-09-21			999	no	2023-06-20
Connecticut	686	Connecticut	Treatment plant		CDC_BIOBOT_ct_686_Treatment plant_raw wastewater	New Haven	09009	112000	2023-09-08	2023-09-22			999	no	2023-06-20
Connecticut	686	Connecticut	Treatment plant		CDC_BIOBOT_ct_686_Treatment plant_raw wastewater	New Haven	09009	112000	2023-09-09	2023-09-23			999	no	2023-06-20
Connecticut	686	Connecticut	Treatment plant		CDC_BIOBOT_ct_686_Treatment plant_raw wastewater	New Haven	09009	112000	2023-09-10	2023-09-24			999	no	2023-06-20
Connecticut	686	Connecticut	Treatment plant		CDC_BIOBOT_ct_686_Treatment plant_raw wastewater	New Haven	09009	112000	2023-09-11	2023-09-25			999	no	2023-06-20
Connecticut	686	Connecticut	Treatment plant		CDC_BIOBOT_ct_686_Treatment plant_raw wastewater	New Haven	09009	112000	2023-09-12	2023-09-26			999	no	2023-06-20
Connecticut	686	Connecticut	Treatment plant		CDC_BIOBOT_ct_686_Treatment plant_raw wastewater	New Haven	09009	112000	2023-09-13	2023-09-27			999	no	2023-06-20
Connecticut	686	Connecticut	Treatment plant		CDC_BIOBOT_ct_686_Treatment plant_raw wastewater	New Haven	09009	112000	2023-09-14	2023-09-28			999	no	2023-06-20
Connecticut	686	Connecticut	Treatment plant		CDC_BIOBOT_ct_686_Treatment plant_raw wastewater	New Haven	09009	112000	2023-09-15	2023-09-29			999	no	2023-06-20
Connecticut	686	Connecticut	Treatment plant		CDC_BIOBOT_ct_686_Treatment plant_raw wastewater	New Haven	09009	112000	2023-09-16	2023-09-30			999	no	2023-06-20
Connecticut	686	Connecticut	Treatment plant		CDC_BIOBOT_ct_686_Treatment plant_raw wastewater	New Haven	09009	112000	2023-09-17	2023-10-01			999	no	2023-06-20
Connecticut	686	Connecticut	Treatment plant		CDC_BIOBOT_ct_686_Treatment plant_raw wastewater	New Haven	09009	112000	2023-09-18	2023-10-02			999	no	2023-06-20
Connecticut	686	Connecticut	Treatment plant		CDC_BIOBOT_ct_686_Treatment plant_raw wastewater	New Haven	09009	112000	2023-09-19	2023-10-03			999	no	2023-06-20
Connecticut	686	Connecticut	Treatment plant		CDC_BIOBOT_ct_686_Treatment plant_raw wastewater	New Haven	09009	112000	2023-09-20	2023-10-04			999	no	2023-06-20
Connecticut	686	Connecticut	Treatment plant		CDC_BIOBOT_ct_686_Treatment plant_raw wastewater	New Haven	09009	112000	2023-09-21	2023-10-05			999	no	2023-06-20
Connecticut	686	Connecticut	Treatment plant		CDC_BIOBOT_ct_686_Treatment plant_raw wastewater	New Haven	09009	112000	2023-09-22	2023-10-06			999	no	2023-06-20
Connecticut	686	Connecticut	Treatment plant		CDC_BIOBOT_ct_686_Treatment plant_raw wastewater	New Haven	09009	112000	2023-09-23	2023-10-07			999	no	2023-06-20
Connecticut	686	Connecticut	Treatment plant		CDC_BIOBOT_ct_686_Treatment plant_raw wastewater	New Haven	09009	112000	2023-09-24	2023-10-08			999	no	2023-06-20
Connecticut	686	Connecticut	Treatment plant		CDC_BIOBOT_ct_686_Treatment plant_raw wastewater	New Haven	09009	112000	2023-09-25	2023-10-09			999	no	2023-06-20
Connecticut	686	Connecticut	Treatment plant		CDC_BIOBOT_ct_686_Treatment plant_raw wastewater	New Haven	09009	112000	2023-09-26	2023-10-10			999	no	2023-06-20
Connecticut	686	Connecticut	Treatment plant		CDC_BIOBOT_ct_686_Treatment plant_raw wastewater	New Haven	09009	112000	2023-09-27	2023-10-11			999	no	2023-06-20
Connecticut	686	Connecticut	Treatment plant		CDC_BIOBOT_ct_686_Treatment plant_raw wastewater	New Haven	09009	112000	2023-09-28	2023-10-12			999	no	2023-06-20
Connecticut	686	Connecticut	Treatment plant		CDC_BIOBOT_ct_686_Treatment plant_raw wastewater	New Haven	09009	112000	2023-09-29	2023-10-13			999	no	2023-06-20
Connecticut	686	Connecticut	Treatment plant		CDC_BIOBOT_ct_686_Treatment plant_raw wastewater	New Haven	09009	112000	2023-09-30	2023-10-14			999	no	2023-06-20
Connecticut	686	Connecticut	Treatment plant		CDC_BIOBOT_ct_686_Treatment plant_raw wastewater	New Haven	09009	112000	2023-10-01	2023-10-15			999	no	2023-06-20
Connecticut	686	Connecticut	Treatment plant		CDC_BIOBOT_ct_686_Treatment plant_raw wastewater	New Haven	09009	112000	2023-10-02	2023-10-16			999	no	2023-06-20
Connecticut	686	Connecticut	Treatment plant		CDC_BIOBOT_ct_686_Treatment plant_raw wastewater	New Haven	09009	112000	2023-10-03	2023-10-17			999	no	2023-06-20
Connecticut	686	Connecticut	Treatment plant		CDC_BIOBOT_ct_686_Treatment plant_raw wastewater	New Haven	09009	112000	2023-10-04	2023-10-18			999	no	2023-06-20
Connecticut	686	Connecticut	Treatment plant		CDC_BIOBOT_ct_686_Treatment plant_raw wastewater	New Haven	09009	112000	2023-10-05	2023-10-19			999	no	2023-06-20
Connecticut	686	Connecticut	Treatment plant		CDC_BIOBOT_ct_686_Treatment plant_raw wastewater	New Haven	09009	112000	2023-10-06	2023-10-20			999	no	2023-06-20
Connecticut	686	Connecticut	Treatment plant		CDC_BIOBOT_ct_686_Treatment plant_raw wastewater	New Haven	09009	112000	2023-10-07	2023-10-21			999	no	2023-06-20
Connecticut	686	Connecticut	Treatment plant		CDC_BIOBOT_ct_686_Treatment plant_raw wastewater	New Haven	09009	112000	2023-10-08	2023-10-22			999	no	2023-06-20
Connecticut	686	Connecticut	Treatment plant		CDC_BIOBOT_ct_686_Treatment plant_raw wastewater	New Haven	09009	112000	2023-10-09	2023-10-23			999	no	2023-06-20
Connecticut	686	Connecticut	Treatment plant		CDC_BIOBOT_ct_686_Treatment plant_raw wastewater	New Haven	09009	112000	2023-10-10	2023-10-24			999	no	2023-06-20
Connecticut	686	Connecticut	Treatment plant		CDC_BIOBOT_ct_686_Treatment plant_raw wastewater	New Haven	09009	112000	2023-10-11	2023-10-25			999	no	2023-06-20
Connecticut	686	Connecticut	Treatment plant		CDC_BIOBOT_ct_686_Treatment plant_raw wastewater	New Haven	09009	112000	2023-10-12	2023-10-26			999	no	2023-06-20
Connecticut	686	Connecticut	Treatment plant		CDC_BIOBOT_ct_686_Treatment plant_raw wastewater	New Haven	09009	112000	2023-10-13	2023-10-27			999	no	2023-06-20
Connecticut	686	Connecticut	Treatment plant		CDC_BIOBOT_ct_686_Treatment plant_raw wastewater	New Haven	09009	112000	2023-10-14	2023-10-28			999	no	2023-06-20
Connecticut	686	Connecticut	Treatment plant		CDC_BIOBOT_ct_686_Treatment plant_raw wastewater	New Haven	09009	112000	2023-10-15	2023-10-29			999	no	2023-06-20
Connecticut	686	Connecticut	Treatment plant		CDC_BIOBOT_ct_686_Treatment plant_raw wastewater	New Haven	09009	112000	2023-10-16	2023-10-30			999	no	2023-06-20
Connecticut	686	Connecticut	Treatment plant		CDC_BIOBOT_ct_686_Treatment plant_raw wastewater	New Haven	09009	112000	2023-10-17	2023-10-31			999	no	2023-06-20
Connecticut	686	Connecticut	Treatment plant		CDC_BIOBOT_ct_686_Treatment plant_raw wastewater	New Haven	09009	112000	2023-10-18	2023-11-01			999	no	2023-06-20
Connecticut	686	Connecticut	Treatment plant		CDC_BIOBOT_ct_686_Treatment plant_raw wastewater	New Haven	09009	112000	2023-10-19	2023-11-02			999	no	2023-06-20
Connecticut	686	Connecticut	Treatment plant		CDC_BIOBOT_ct_686_Treatment plant_raw wastewater	New Haven	09009	112000	2023-10-20	2023-11-03			999	no	2023-06-20
Connecticut	686	Connecticut	Treatment plant		CDC_BIOBOT_ct_686_Treatment plant_raw wastewater	New Haven	09009	112000	2023-10-21	2023-11-04			999	no	2023-06-20
Connecticut	686	Connecticut	Treatment plant		CDC_BIOBOT_ct_686_Treatment plant_raw wastewater	New Haven	09009	112000	2023-10-22	2023-11-05			999	no	2023-06-20
Connecticut	686	Connecticut	Treatment plant		CDC_BIOBOT_ct_686_Treatment plant_raw wastewater	New Haven	09009	112000	2023-10-23	2023-11-06			999	no	2023-06-20
Connecticut	686	Connecticut	Treatment plant		CDC_BIOBOT_ct_686_Treatment plant_raw wastewater	New Haven	09009	112000	2023-10-24	2023-11-07			999	no	2023-06-20
Connecticut	686	Connecticut	Treatment plant		CDC_BIOBOT_ct_686_Treatment plant_raw wastewater	New Haven	09009	112000	2023-10-25	2023-11-08			999	no	2023-06-20
Connecticut	686	Connecticut	Treatment plant		CDC_BIOBOT_ct_686_Treatment plant_raw wastewater	New Haven	09009	112000	2023-10-26	2023-11-09			999	no	2023-06-20
Connecticut	686	Connecticut	Treatment plant		CDC_BIOBOT_ct_686_Treatment plant_raw wastewater	New Haven	09009	112000	2023-10-27	2023-11-10			999	no	2023-06-20
Connecticut	686	Connecticut	Treatment plant		CDC_BIOBOT_ct_686_Treatment plant_raw wastewater	New Haven	09009	112000	2023-10-28	2023-11-11			999	no	2023-06-20
Connecticut	686	Connecticut	Treatment plant		CDC_BIOBOT_ct_686_Treatment plant_raw wastewater	New Haven	09009	112000	2023-10-29	2023-11-12			999	no	2023-06-20
Connecticut	686	Connecticut	Treatment plant		CDC_BIOBOT_ct_686_Treatment plant_raw wastewater	New Haven	09009	112000	2023-10-30	2023-11-13			999	no	2023-06-20
Connecticut	686	Connecticut	Treatment plant		CDC_BIOBOT_ct_686_Treatment plant_raw wastewater	New Haven	09009	112000	2023-10-31	2023-11-14			999	no	2023-06-20
Connecticut	686	Connecticut	Treatment plant		CDC_BIOBOT_ct_686_Treatment plant_raw wastewater	New Haven	09009	112000	2023-11-01	2023-11-15			999	no	2023-06-20
Connecticut	686	Connecticut	Treatment plant		CDC_BIOBOT_ct_686_Treatment plant_raw wastewater	New Haven	09009	112000	2023-11-02	2023-11-16			999	no	2023-06-20
Connecticut	686	Connecticut	Treatment plant		CDC_BIOBOT_ct_686_Treatment plant_raw wastewater	New Haven	09009	112000	2023-11-03	2023-11-17			999	no	2023-06-20
Connecticut	686	Connecticut	Treatment plant		CDC_BIOBOT_ct_686_Treatment plant_raw wastewater	New Haven	09009	112000	2023-11-04	2023-11-18			999	no	2023-06-20
Connecticut	686	Connecticut	Treatment plant		CDC_BIOBOT_ct_686_Treatment plant_raw wastewater	New Haven	09009	112000	2023-11-05	2023-11-19			999	no	2023-06-20
Connecticut	686	Connecticut	Treatment plant		CDC_BIOBOT_ct_686_Treatment plant_raw wastewater	New Haven	09009	112000	2023-11-06	2023-11-20			999	no	2023-06-20
Connecticut	686	Connecticut	Treatment plant		CDC_BIOBOT_ct_686_Treatment plant_raw wastewater	New Haven	09009	112000	2023-11-07	2023-11-21			999	no	2023-06-20
Connecticut	686	Connecticut	Treatment plant		CDC_BIOBOT_ct_686_Treatment plant_raw wastewater	New Haven	09009	112000	2023-11-08	2023-11-22			999	no	2023-06-20
Connecticut	686	Connecticut	Treatment plant		CDC_BIOBOT_ct_686_Treatment plant_raw wastewater	New Haven	09009	112000	2023-11-09	2023-11-23			999	no	2023-06-20
Connecticut	686	Connecticut	Treatment plant		CDC_BIOBOT_ct_686_Treatment plant_raw wastewater	New Haven	09009	112000	2023-11-10	2023-11-24			999	no	2023-06-20
Connecticut	686	Connecticut	Treatment plant		CDC_BIOBOT_ct_686_Treatment plant_raw wastewater	New Haven	09009	112000	2023-11-11	2023-11-25			999	no	2023-06-20
Connecticut	686	Connecticut	Treatment plant		CDC_BIOBOT_ct_686_Treatment plant_raw wastewater	New Haven	09009	112000	2023-11-12	2023-11-26			999	no	2023-06-20
Connecticut	686	Connecticut	Treatment plant		CDC_BIOBOT_ct_686_Treatment plant_raw wastewater	New Haven	09009	112000	2023-11-13	2023-11-27			999	no	2023-06-20
Connecticut	686	Connecticut	Treatment plant		CDC_BIOBOT_ct_686_Treatment plant_raw wastewater	New Haven	09009	112000	2023-11-14	2023-11-28			999	no	2023-06-20
Connecticut	686	Connecticut	Treatment plant		CDC_BIOBOT_ct_686_Treatment plant_raw wastewater	New Haven	09009	112000	2023-11-15	2023-11-29			999	no	2023-06-20
Connecticut	686	Connecticut	Treatment plant		CDC_BIOBOT_ct_686_Treatment plant_raw wastewater	New Haven	09009	112000	2023-11-16	2023-11-30			999	no	2023-06-20
Connecticut	686	Connecticut	Treatment plant		CDC_BIOBOT_ct_686_Treatment plant_raw wastewater	New Haven	09009	112000	2023-11-17	2023-12-01			999	no	2023-06-20
Connecticut	686	Connecticut	Treatment plant		CDC_BIOBOT_ct_686_Treatment plant_raw wastewater	New Haven	09009	112000	2023-11-18	2023-12-02			999	no	2023-06-20
Connecticut	686	Connecticut	Treatment plant		CDC_BIOBOT_ct_686_Treatment plant_raw wastewater	New Haven	09009	112000	2023-11-19	2023-12-03			999	no	2023-06-20
Connecticut	686	Connecticut	Treatment plant		CDC_BIOBOT_ct_686_Treatment plant_raw wastewater	New Haven	09009	112000	2023-11-20	2023-12-04			999	no	2023-06-20
Connecticut	686	Connecticut	Treatment plant		CDC_BIOBOT_ct_686_Treatment plant_raw wastewater	New Haven	09009	112000	2023-11-21	2023-12-05			999	no	2023-06-20
Connecticut	686	Connecticut	Treatment plant		CDC_BIOBOT_ct_686_Treatment plant_raw wastewater	New Haven	09009	112000	2023-11-22	2023-12-06			999	no	2023-06-20
Connecticut	686	Connecticut	Treatment plant		CDC_BIOBOT_ct_686_Treatment plant_raw wastewater	New Haven	09009	112000	2023-11-23	2023-12-07			999	no	2023-06-20
Connecticut	686	Connecticut	Treatment plant		CDC_BIOBOT_ct_686_Treatment plant_raw wastewater	New Haven	09009	112000	2023-11-24	2023-12-08			999	no	2023-06-20
Connecticut	686	Connecticut	Treatment plant		CDC_BIOBOT_ct_686_Treatment plant_raw wastewater	New Haven	09009	112000	2023-11-25	2023-12-09			999	no	2023-06-20
Connecticut	686	Connecticut	Treatment plant		CDC_BIOBOT_ct_686_Treatment plant_raw wastewater	New Haven	09009	112000	2023-11-26	2023-12-10			999	no	2023-06-20
Connecticut	686	Connecticut	Treatment plant		CDC_BIOBOT_ct_686_Treatment plant_raw wastewater	New Haven	09009	112000	2023-11-27	2023-12-11			999	no	2023-06-20
Connecticut	686	Connecticut	Treatment plant		CDC_BIOBOT_ct_686_Treatment plant_raw wastewater	New Haven	09009	112000	2023-11-28	2023-12-12			999	no	2023-06-20
Connecticut	686	Connecticut	Treatment plant		CDC_BIOBOT_ct_686_Treatment plant_raw wastewater	New Haven	09009	112000	2023-11-29	2023-12-13			999	no	2023-06-20
Connecticut	686	Connecticut	Treatment plant		CDC_BIOBOT_ct_686_Treatment plant_raw wastewater	New Haven	09009	112000	2023-11-30	2023-12-14			999	no	2023-06-20
Connecticut	686	Connecticut	Treatment plant		CDC_BIOBOT_ct_686_Treatment plant_raw wastewater	New Haven	09009	112000	2023-12-01	2023-12-15			999	no	2023-06-20
Connecticut	686	Connecticut	Treatment plant		CDC_BIOBOT_ct_686_Treatment plant_raw wastewater	New Haven	09009	112000	2023-12-02	2023-12-16			999	no	2023-06-20
Connecticut	686	Connecticut	Treatment plant		CDC_BIOBOT_ct_686_Treatment plant_raw wastewater	New Haven	09009	112000	2023-12-03	2023-12-17			999	no	2023-06-20
Connecticut	686	Connecticut	Treatment plant		CDC_BIOBOT_ct_686_Treatment plant_raw wastewater	New Haven	09009	112000	2023-12-04	2023-12-18			999	no	2023-06-20
Connecticut	686	Connecticut	Treatment plant		CDC_BIOBOT_ct_686_Treatment plant_raw wastewater	New Haven	09009	112000	2023-12-05	2023-12-19			999	no	2023-06-20
Connecticut	686	Connecticut	Treatment plant		CDC_BIOBOT_ct_686_Treatment plant_raw wastewater	New Haven	09009	112000	2023-12-06	2023-12-20			999	no	2023-06-20
Connecticut	686	Connecticut	Treatment plant		CDC_BIOBOT_ct_686_Treatment plant_raw wastewater	New Haven	09009	112000	2023-12-07	2023-12-21			999	no	2023-06-20
Connecticut	686	Connecticut	Treatment plant		CDC_BIOBOT_ct_686_Treatment plant_raw wastewater	New Haven	09009	112000	2023-12-08	2023-12-22			999	no	2023-06-20
Connecticut	686	Connecticut	Treatment plant		CDC_BIOBOT_ct_686_Treatment plant_raw wastewater	New Haven	09009	112000	2023-12-09	2023-12-23			999	no	2023-06-20
Connecticut	686	Connecticut	Treatment plant		CDC_BIOBOT_ct_686_Treatment plant_raw wastewater	New Haven	09009	112000	2023-12-10	2023-12-24			999	no	2023-06-20
Connecticut	686	Connecticut	Treatment plant		CDC_BIOBOT_ct_686_Treatment plant_raw wastewater	New Haven	09009	112000	2023-12-11	2023-12-25			999	no	2023-06-20
Connecticut	686	Connecticut	Treatment plant		CDC_BIOBOT_ct_686_Treatment plant_raw wastewater	New Haven	09009	112000	2023-12-12	2023-12-26			999	no	2023-06-20
Connecticut	686	Connecticut	Treatment plant		CDC_BIOBOT_ct_686_Treatment plant_raw wastewater	New Haven	09009	112000	2023-12-13	2023-12-27			999	no	2023-06-20
Connecticut	686	Connecticut	Treatment plant		CDC_BIOBOT_ct_686_Treatment plant_raw wastewater	New Haven	09009	112000	2023-12-14	2023-12-28			999	no	2023-06-20
Connecticut	686	Connecticut	Treatment plant		CDC_BIOBOT_ct_686_Treatment plant_raw wastewater	New Haven	09009	112000	2023-12-15	2023-12-29			999	no	2023-06-20
Connecticut	686	Connecticut	Treatment plant		CDC_BIOBOT_ct_686_Treatment plant_raw wastewater	New Haven	09009	112000	2023-12-16	2023-12-30			999	no	2023-06-20
Connecticut	686	Connecticut	Treatment plant		CDC_BIOBOT_ct_686_Treatment plant_raw wastewater	New Haven	09009	112000	2023-12-17	2023-12-31			999	no	2023-06-20
Connecticut	686	Connecticut	Treatment plant		CDC_BIOBOT_ct_686_Treatment plant_raw wastewater	New Haven	09009	112000	2023-12-18	2024-01-01			999	no	2023-06-20
Connecticut	686	Connecticut	Treatment plant		CDC_BIOBOT_ct_686_Treatment plant_raw wastewater	New Haven	09009	112000	2023-12-19	2024-01-02			999	no	2023-06-20
Connecticut	806	Connecticut	Treatment plant		CDC_BIOBOT_ct_806_Treatment plant_raw wastewater	Fairfield	09001	65000	2023-06-07	2023-06-21		100	999	no	2023-06-21
Connecticut	806	Connecticut	Treatment plant		CDC_BIOBOT_ct_806_Treatment plant_raw wastewater	Fairfield	09001	65000	2023-06-08	2023-06-22		100	999	no	2023-06-21
Connecticut	806	Connecticut	Treatment plant		CDC_BIOBOT_ct_806_Treatment plant_raw wastewater	Fairfield	09001	65000	2023-06-09	2023-06-23		100	999	no	2023-06-21
Connecticut	806	Connecticut	Treatment plant		CDC_BIOBOT_ct_806_Treatment plant_raw wastewater	Fairfield	09001	65000	2023-06-10	2023-06-24	-97	100	999	no	2023-06-21
Connecticut	806	Connecticut	Treatment plant		CDC_BIOBOT_ct_806_Treatment plant_raw wastewater	Fairfield	09001	65000	2023-06-11	2023-06-25	-97	100	999	no	2023-06-21
Connecticut	806	Connecticut	Treatment plant		CDC_BIOBOT_ct_806_Treatment plant_raw wastewater	Fairfield	09001	65000	2023-06-12	2023-06-26	-97	100	999	no	2023-06-21
Connecticut	806	Connecticut	Treatment plant		CDC_BIOBOT_ct_806_Treatment plant_raw wastewater	Fairfield	09001	65000	2023-06-13	2023-06-27	-97	100	999	no	2023-06-21
Connecticut	806	Connecticut	Treatment plant		CDC_BIOBOT_ct_806_Treatment plant_raw wastewater	Fairfield	09001	65000	2023-06-14	2023-06-28	-58	100	999	no	2023-06-21
Connecticut	806	Connecticut	Treatment plant		CDC_BIOBOT_ct_806_Treatment plant_raw wastewater	Fairfield	09001	65000	2023-06-15	2023-06-29	-58	100	999	no	2023-06-21
Connecticut	806	Connecticut	Treatment plant		CDC_BIOBOT_ct_806_Treatment plant_raw wastewater	Fairfield	09001	65000	2023-06-16	2023-06-30	-58	100	999	no	2023-06-21
Connecticut	806	Connecticut	Treatment plant		CDC_BIOBOT_ct_806_Treatment plant_raw wastewater	Fairfield	09001	65000	2023-06-17	2023-07-01	-67	100	999	no	2023-06-21
Connecticut	806	Connecticut	Treatment plant		CDC_BIOBOT_ct_806_Treatment plant_raw wastewater	Fairfield	09001	65000	2023-06-18	2023-07-02	-67	100	999	no	2023-06-21
Connecticut	806	Connecticut	Treatment plant		CDC_BIOBOT_ct_806_Treatment plant_raw wastewater	Fairfield	09001	65000	2023-06-19	2023-07-03	-67	100	999	no	2023-06-21
Connecticut	806	Connecticut	Treatment plant		CDC_BIOBOT_ct_806_Treatment plant_raw wastewater	Fairfield	09001	65000	2023-06-20	2023-07-04	-67	100	999	no	2023-06-21
Connecticut	806	Connecticut	Treatment plant		CDC_BIOBOT_ct_806_Treatment plant_raw wastewater	Fairfield	09001	65000	2023-06-21	2023-07-05	-44	100	999	no	2023-06-21
Connecticut	806	Connecticut	Treatment plant		CDC_BIOBOT_ct_806_Treatment plant_raw wastewater	Fairfield	09001	65000	2023-06-22	2023-07-06	-3	100	999	no	2023-06-21
Connecticut	806	Connecticut	Treatment plant		CDC_BIOBOT_ct_806_Treatment plant_raw wastewater	Fairfield	09001	65000	2023-06-23	2023-07-07	-3	100	999	no	2023-06-21
Connecticut	806	Connecticut	Treatment plant		CDC_BIOBOT_ct_806_Treatment plant_raw wastewater	Fairfield	09001	65000	2023-06-24	2023-07-08	-3	100	999	no	2023-06-21
Connecticut	806	Connecticut	Treatment plant		CDC_BIOBOT_ct_806_Treatment plant_raw wastewater	Fairfield	09001	65000	2023-06-25	2023-07-09	-19	100	999	no	2023-06-21
Connecticut	806	Connecticut	Treatment plant		CDC_BIOBOT_ct_806_Treatment plant_raw wastewater	Fairfield	09001	65000	2023-06-26	2023-07-10	-19	100	999	no	2023-06-21
Connecticut	806	Connecticut	Treatment plant		CDC_BIOBOT_ct_806_Treatment plant_raw wastewater	Fairfield	09001	65000	2023-06-27	2023-07-11	-19	100	999	no	2023-06-21
Connecticut	806	Connecticut	Treatment plant		CDC_BIOBOT_ct_806_Treatment plant_raw wastewater	Fairfield	09001	65000	2023-06-28	2023-07-12	-19	100	999	no	2023-06-21
Connecticut	806	Connecticut	Treatment plant		CDC_BIOBOT_ct_806_Treatment plant_raw wastewater	Fairfield	09001	65000	2023-06-29	2023-07-13	298	100	999	no	2023-06-21
Connecticut	806	Connecticut	Treatment plant		CDC_BIOBOT_ct_806_Treatment plant_raw wastewater	Fairfield	09001	65000	2023-06-30	2023-07-14	298	100	999	no	2023-06-21
Connecticut	806	Connecticut	Treatment plant		CDC_BIOBOT_ct_806_Treatment plant_raw wastewater	Fairfield	09001	65000	2023-07-01	2023-07-15	298	100	999	no	2023-06-21
Connecticut	806	Connecticut	Treatment plant		CDC_BIOBOT_ct_806_Treatment plant_raw wastewater	Fairfield	09001	65000	2023-07-02	2023-07-16		100	999	no	2023-06-21
Connecticut	806	Connecticut	Treatment plant		CDC_BIOBOT_ct_806_Treatment plant_raw wastewater	Fairfield	09001	65000	2023-07-03	2023-07-17		100	999	no	2023-06-21
Connecticut	806	Connecticut	Treatment plant		CDC_BIOBOT_ct_806_Treatment plant_raw wastewater	Fairfield	09001	65000	2023-07-04	2023-07-18		100	999	no	2023-06-21
Connecticut	806	Connecticut	Treatment plant		CDC_BIOBOT_ct_806_Treatment plant_raw wastewater	Fairfield	09001	65000	2023-07-05	2023-07-19		100	999	no	2023-06-21
Connecticut	806	Connecticut	Treatment plant		CDC_BIOBOT_ct_806_Treatment plant_raw wastewater	Fairfield	09001	65000	2023-07-06	2023-07-20			999	no	2023-06-21
Connecticut	806	Connecticut	Treatment plant		CDC_BIOBOT_ct_806_Treatment plant_raw wastewater	Fairfield	09001	65000	2023-07-07	2023-07-21			999	no	2023-06-21
Connecticut	806	Connecticut	Treatment plant		CDC_BIOBOT_ct_806_Treatment plant_raw wastewater	Fairfield	09001	65000	2023-07-08	2023-07-22			999	no	2023-06-21
Connecticut	806	Connecticut	Treatment plant		CDC_BIOBOT_ct_806_Treatment plant_raw wastewater	Fairfield	09001	65000	2023-07-09	2023-07-23			999	no	2023-06-21
Connecticut	806	Connecticut	Treatment plant		CDC_BIOBOT_ct_806_Treatment plant_raw wastewater	Fairfield	09001	65000	2023-07-10	2023-07-24			999	no	2023-06-21
Connecticut	806	Connecticut	Treatment plant		CDC_BIOBOT_ct_806_Treatment plant_raw wastewater	Fairfield	09001	65000	2023-07-11	2023-07-25			999	no	2023-06-21
Connecticut	806	Connecticut	Treatment plant		CDC_BIOBOT_ct_806_Treatment plant_raw wastewater	Fairfield	09001	65000	2023-07-12	2023-07-26			999	no	2023-06-21
Connecticut	806	Connecticut	Treatment plant		CDC_BIOBOT_ct_806_Treatment plant_raw wastewater	Fairfield	09001	65000	2023-07-13	2023-07-27			999	no	2023-06-21
Connecticut	806	Connecticut	Treatment plant		CDC_BIOBOT_ct_806_Treatment plant_raw wastewater	Fairfield	09001	65000	2023-07-14	2023-07-28			999	no	2023-06-21
Connecticut	806	Connecticut	Treatment plant		CDC_BIOBOT_ct_806_Treatment plant_raw wastewater	Fairfield	09001	65000	2023-07-15	2023-07-29			999	no	2023-06-21
Connecticut	806	Connecticut	Treatment plant		CDC_BIOBOT_ct_806_Treatment plant_raw wastewater	Fairfield	09001	65000	2023-07-16	2023-07-30			999	no	2023-06-21
Connecticut	806	Connecticut	Treatment plant		CDC_BIOBOT_ct_806_Treatment plant_raw wastewater	Fairfield	09001	65000	2023-07-17	2023-07-31			999	no	2023-06-21
Connecticut	806	Connecticut	Treatment plant		CDC_BIOBOT_ct_806_Treatment plant_raw wastewater	Fairfield	09001	65000	2023-07-18	2023-08-01			999	no	2023-06-21
Connecticut	806	Connecticut	Treatment plant		CDC_BIOBOT_ct_806_Treatment plant_raw wastewater	Fairfield	09001	65000	2023-07-19	2023-08-02			999	no	2023-06-21
Connecticut	806	Connecticut	Treatment plant		CDC_BIOBOT_ct_806_Treatment plant_raw wastewater	Fairfield	09001	65000	2023-07-20	2023-08-03			999	no	2023-06-21
Connecticut	806	Connecticut	Treatment plant		CDC_BIOBOT_ct_806_Treatment plant_raw wastewater	Fairfield	09001	65000	2023-07-21	2023-08-04			999	no	2023-06-21
Connecticut	806	Connecticut	Treatment plant		CDC_BIOBOT_ct_806_Treatment plant_raw wastewater	Fairfield	09001	65000	2023-07-22	2023-08-05			999	no	2023-06-21
Connecticut	806	Connecticut	Treatment plant		CDC_BIOBOT_ct_806_Treatment plant_raw wastewater	Fairfield	09001	65000	2023-07-23	2023-08-06			999	no	2023-06-21
Connecticut	806	Connecticut	Treatment plant		CDC_BIOBOT_ct_806_Treatment plant_raw wastewater	Fairfield	09001	65000	2023-07-24	2023-08-07			999	no	2023-06-21
Connecticut	806	Connecticut	Treatment plant		CDC_BIOBOT_ct_806_Treatment plant_raw wastewater	Fairfield	09001	65000	2023-07-25	2023-08-08			999	no	2023-06-21
Connecticut	806	Connecticut	Treatment plant		CDC_BIOBOT_ct_806_Treatment plant_raw wastewater	Fairfield	09001	65000	2023-07-26	2023-08-09			999	no	2023-06-21
Connecticut	806	Connecticut	Treatment plant		CDC_BIOBOT_ct_806_Treatment plant_raw wastewater	Fairfield	09001	65000	2023-07-27	2023-08-10			999	no	2023-06-21
Connecticut	806	Connecticut	Treatment plant		CDC_BIOBOT_ct_806_Treatment plant_raw wastewater	Fairfield	09001	65000	2023-07-28	2023-08-11			999	no	2023-06-21
Connecticut	806	Connecticut	Treatment plant		CDC_BIOBOT_ct_806_Treatment plant_raw wastewater	Fairfield	09001	65000	2023-07-29	2023-08-12			999	no	2023-06-21
Connecticut	806	Connecticut	Treatment plant		CDC_BIOBOT_ct_806_Treatment plant_raw wastewater	Fairfield	09001	65000	2023-07-30	2023-08-13			999	no	2023-06-21
Connecticut	806	Connecticut	Treatment plant		CDC_BIOBOT_ct_806_Treatment plant_raw wastewater	Fairfield	09001	65000	2023-07-31	2023-08-14			999	no	2023-06-21
Connecticut	806	Connecticut	Treatment plant		CDC_BIOBOT_ct_806_Treatment plant_raw wastewater	Fairfield	09001	65000	2023-08-01	2023-08-15			999	no	2023-06-21
Connecticut	806	Connecticut	Treatment plant		CDC_BIOBOT_ct_806_Treatment plant_raw wastewater	Fairfield	09001	65000	2023-08-02	2023-08-16			999	no	2023-06-21
Connecticut	806	Connecticut	Treatment plant		CDC_BIOBOT_ct_806_Treatment plant_raw wastewater	Fairfield	09001	65000	2023-08-03	2023-08-17			999	no	2023-06-21
Connecticut	806	Connecticut	Treatment plant		CDC_BIOBOT_ct_806_Treatment plant_raw wastewater	Fairfield	09001	65000	2023-08-04	2023-08-18			999	no	2023-06-21
Connecticut	806	Connecticut	Treatment plant		CDC_BIOBOT_ct_806_Treatment plant_raw wastewater	Fairfield	09001	65000	2023-08-05	2023-08-19			999	no	2023-06-21
Connecticut	806	Connecticut	Treatment plant		CDC_BIOBOT_ct_806_Treatment plant_raw wastewater	Fairfield	09001	65000	2023-08-06	2023-08-20			999	no	2023-06-21
Connecticut	806	Connecticut	Treatment plant		CDC_BIOBOT_ct_806_Treatment plant_raw wastewater	Fairfield	09001	65000	2023-08-07	2023-08-21			999	no	2023-06-21
Connecticut	806	Connecticut	Treatment plant		CDC_BIOBOT_ct_806_Treatment plant_raw wastewater	Fairfield	09001	65000	2023-08-08	2023-08-22			999	no	2023-06-21
Connecticut	806	Connecticut	Treatment plant		CDC_BIOBOT_ct_806_Treatment plant_raw wastewater	Fairfield	09001	65000	2023-08-09	2023-08-23			999	no	2023-06-21
Connecticut	806	Connecticut	Treatment plant		CDC_BIOBOT_ct_806_Treatment plant_raw wastewater	Fairfield	09001	65000	2023-08-10	2023-08-24			999	no	2023-06-21
Connecticut	806	Connecticut	Treatment plant		CDC_BIOBOT_ct_806_Treatment plant_raw wastewater	Fairfield	09001	65000	2023-08-11	2023-08-25			999	no	2023-06-21
Connecticut	806	Connecticut	Treatment plant		CDC_BIOBOT_ct_806_Treatment plant_raw wastewater	Fairfield	09001	65000	2023-08-12	2023-08-26			999	no	2023-06-21
Connecticut	806	Connecticut	Treatment plant		CDC_BIOBOT_ct_806_Treatment plant_raw wastewater	Fairfield	09001	65000	2023-08-13	2023-08-27			999	no	2023-06-21
Connecticut	806	Connecticut	Treatment plant		CDC_BIOBOT_ct_806_Treatment plant_raw wastewater	Fairfield	09001	65000	2023-08-14	2023-08-28			999	no	2023-06-21
Connecticut	806	Connecticut	Treatment plant		CDC_BIOBOT_ct_806_Treatment plant_raw wastewater	Fairfield	09001	65000	2023-08-15	2023-08-29			999	no	2023-06-21
Connecticut	806	Connecticut	Treatment plant		CDC_BIOBOT_ct_806_Treatment plant_raw wastewater	Fairfield	09001	65000	2023-08-16	2023-08-30			999	no	2023-06-21
Connecticut	806	Connecticut	Treatment plant		CDC_BIOBOT_ct_806_Treatment plant_raw wastewater	Fairfield	09001	65000	2023-08-17	2023-08-31			999	no	2023-06-21
Connecticut	806	Connecticut	Treatment plant		CDC_BIOBOT_ct_806_Treatment plant_raw wastewater	Fairfield	09001	65000	2023-08-18	2023-09-01			999	no	2023-06-21
Connecticut	806	Connecticut	Treatment plant		CDC_BIOBOT_ct_806_Treatment plant_raw wastewater	Fairfield	09001	65000	2023-08-19	2023-09-02			999	no	2023-06-21
Connecticut	806	Connecticut	Treatment plant		CDC_BIOBOT_ct_806_Treatment plant_raw wastewater	Fairfield	09001	65000	2023-08-20	2023-09-03			999	no	2023-06-21
Connecticut	806	Connecticut	Treatment plant		CDC_BIOBOT_ct_806_Treatment plant_raw wastewater	Fairfield	09001	65000	2023-08-21	2023-09-04			999	no	2023-06-21
Connecticut	806	Connecticut	Treatment plant		CDC_BIOBOT_ct_806_Treatment plant_raw wastewater	Fairfield	09001	65000	2023-08-22	2023-09-05			999	no	2023-06-21
Connecticut	806	Connecticut	Treatment plant		CDC_BIOBOT_ct_806_Treatment plant_raw wastewater	Fairfield	09001	65000	2023-08-23	2023-09-06			999	no	2023-06-21
Connecticut	806	Connecticut	Treatment plant		CDC_BIOBOT_ct_806_Treatment plant_raw wastewater	Fairfield	09001	65000	2023-08-24	2023-09-07			999	no	2023-06-21
Connecticut	806	Connecticut	Treatment plant		CDC_BIOBOT_ct_806_Treatment plant_raw wastewater	Fairfield	09001	65000	2023-08-25	2023-09-08			999	no	2023-06-21
Connecticut	806	Connecticut	Treatment plant		CDC_BIOBOT_ct_806_Treatment plant_raw wastewater	Fairfield	09001	65000	2023-08-26	2023-09-09			999	no	2023-06-21
Connecticut	806	Connecticut	Treatment plant		CDC_BIOBOT_ct_806_Treatment plant_raw wastewater	Fairfield	09001	65000	2023-08-27	2023-09-10			999	no	2023-06-21
Connecticut	806	Connecticut	Treatment plant		CDC_BIOBOT_ct_806_Treatment plant_raw wastewater	Fairfield	09001	65000	2023-08-28	2023-09-11			999	no	2023-06-21
Connecticut	806	Connecticut	Treatment plant		CDC_BIOBOT_ct_806_Treatment plant_raw wastewater	Fairfield	09001	65000	2023-08-29	2023-09-12			999	no	2023-06-21
Connecticut	806	Connecticut	Treatment plant		CDC_BIOBOT_ct_806_Treatment plant_raw wastewater	Fairfield	09001	65000	2023-08-30	2023-09-13			999	no	2023-06-21
Connecticut	806	Connecticut	Treatment plant		CDC_BIOBOT_ct_806_Treatment plant_raw wastewater	Fairfield	09001	65000	2023-08-31	2023-09-14			999	no	2023-06-21
Connecticut	806	Connecticut	Treatment plant		CDC_BIOBOT_ct_806_Treatment plant_raw wastewater	Fairfield	09001	65000	2023-09-01	2023-09-15			999	no	2023-06-21
Connecticut	806	Connecticut	Treatment plant		CDC_BIOBOT_ct_806_Treatment plant_raw wastewater	Fairfield	09001	65000	2023-09-02	2023-09-16			999	no	2023-06-21
Connecticut	806	Connecticut	Treatment plant		CDC_BIOBOT_ct_806_Treatment plant_raw wastewater	Fairfield	09001	65000	2023-09-03	2023-09-17			999	no	2023-06-21
Connecticut	806	Connecticut	Treatment plant		CDC_BIOBOT_ct_806_Treatment plant_raw wastewater	Fairfield	09001	65000	2023-09-04	2023-09-18			999	no	2023-06-21
Connecticut	806	Connecticut	Treatment plant		CDC_BIOBOT_ct_806_Treatment plant_raw wastewater	Fairfield	09001	65000	2023-09-05	2023-09-19			999	no	2023-06-21
Connecticut	806	Connecticut	Treatment plant		CDC_BIOBOT_ct_806_Treatment plant_raw wastewater	Fairfield	09001	65000	2023-09-06	2023-09-20			999	no	2023-06-21
Connecticut	806	Connecticut	Treatment plant		CDC_BIOBOT_ct_806_Treatment plant_raw wastewater	Fairfield	09001	65000	2023-09-07	2023-09-21			999	no	2023-06-21
Connecticut	806	Connecticut	Treatment plant		CDC_BIOBOT_ct_806_Treatment plant_raw wastewater	Fairfield	09001	65000	2023-09-08	2023-09-22			999	no	2023-06-21
Connecticut	806	Connecticut	Treatment plant		CDC_BIOBOT_ct_806_Treatment plant_raw wastewater	Fairfield	09001	65000	2023-09-09	2023-09-23			999	no	2023-06-21
Connecticut	806	Connecticut	Treatment plant		CDC_BIOBOT_ct_806_Treatment plant_raw wastewater	Fairfield	09001	65000	2023-09-10	2023-09-24			999	no	2023-06-21
Connecticut	806	Connecticut	Treatment plant		CDC_BIOBOT_ct_806_Treatment plant_raw wastewater	Fairfield	09001	65000	2023-09-11	2023-09-25			999	no	2023-06-21
Connecticut	806	Connecticut	Treatment plant		CDC_BIOBOT_ct_806_Treatment plant_raw wastewater	Fairfield	09001	65000	2023-09-12	2023-09-26			999	no	2023-06-21
Connecticut	806	Connecticut	Treatment plant		CDC_BIOBOT_ct_806_Treatment plant_raw wastewater	Fairfield	09001	65000	2023-09-13	2023-09-27			999	no	2023-06-21
Connecticut	806	Connecticut	Treatment plant		CDC_BIOBOT_ct_806_Treatment plant_raw wastewater	Fairfield	09001	65000	2023-09-14	2023-09-28			999	no	2023-06-21
Connecticut	806	Connecticut	Treatment plant		CDC_BIOBOT_ct_806_Treatment plant_raw wastewater	Fairfield	09001	65000	2023-09-15	2023-09-29			999	no	2023-06-21
Connecticut	806	Connecticut	Treatment plant		CDC_BIOBOT_ct_806_Treatment plant_raw wastewater	Fairfield	09001	65000	2023-09-16	2023-09-30			999	no	2023-06-21
Connecticut	806	Connecticut	Treatment plant		CDC_BIOBOT_ct_806_Treatment plant_raw wastewater	Fairfield	09001	65000	2023-09-17	2023-10-01			999	no	2023-06-21
Connecticut	806	Connecticut	Treatment plant		CDC_BIOBOT_ct_806_Treatment plant_raw wastewater	Fairfield	09001	65000	2023-09-18	2023-10-02			999	no	2023-06-21
Connecticut	806	Connecticut	Treatment plant		CDC_BIOBOT_ct_806_Treatment plant_raw wastewater	Fairfield	09001	65000	2023-09-19	2023-10-03			999	no	2023-06-21
Connecticut	806	Connecticut	Treatment plant		CDC_BIOBOT_ct_806_Treatment plant_raw wastewater	Fairfield	09001	65000	2023-09-20	2023-10-04			999	no	2023-06-21
Connecticut	806	Connecticut	Treatment plant		CDC_BIOBOT_ct_806_Treatment plant_raw wastewater	Fairfield	09001	65000	2023-09-21	2023-10-05			999	no	2023-06-21
Connecticut	806	Connecticut	Treatment plant		CDC_BIOBOT_ct_806_Treatment plant_raw wastewater	Fairfield	09001	65000	2023-09-22	2023-10-06			999	no	2023-06-21
Connecticut	806	Connecticut	Treatment plant		CDC_BIOBOT_ct_806_Treatment plant_raw wastewater	Fairfield	09001	65000	2023-09-23	2023-10-07			999	no	2023-06-21
Connecticut	806	Connecticut	Treatment plant		CDC_BIOBOT_ct_806_Treatment plant_raw wastewater	Fairfield	09001	65000	2023-09-24	2023-10-08			999	no	2023-06-21
Connecticut	806	Connecticut	Treatment plant		CDC_BIOBOT_ct_806_Treatment plant_raw wastewater	Fairfield	09001	65000	2023-09-25	2023-10-09			999	no	2023-06-21
Connecticut	806	Connecticut	Treatment plant		CDC_BIOBOT_ct_806_Treatment plant_raw wastewater	Fairfield	09001	65000	2023-09-26	2023-10-10			999	no	2023-06-21
Connecticut	806	Connecticut	Treatment plant		CDC_BIOBOT_ct_806_Treatment plant_raw wastewater	Fairfield	09001	65000	2023-09-27	2023-10-11			999	no	2023-06-21
Connecticut	806	Connecticut	Treatment plant		CDC_BIOBOT_ct_806_Treatment plant_raw wastewater	Fairfield	09001	65000	2023-09-28	2023-10-12			999	no	2023-06-21
Connecticut	806	Connecticut	Treatment plant		CDC_BIOBOT_ct_806_Treatment plant_raw wastewater	Fairfield	09001	65000	2023-09-29	2023-10-13			999	no	2023-06-21
Connecticut	806	Connecticut	Treatment plant		CDC_BIOBOT_ct_806_Treatment plant_raw wastewater	Fairfield	09001	65000	2023-09-30	2023-10-14			999	no	2023-06-21
Connecticut	806	Connecticut	Treatment plant		CDC_BIOBOT_ct_806_Treatment plant_raw wastewater	Fairfield	09001	65000	2023-10-01	2023-10-15			999	no	2023-06-21
Connecticut	806	Connecticut	Treatment plant		CDC_BIOBOT_ct_806_Treatment plant_raw wastewater	Fairfield	09001	65000	2023-10-02	2023-10-16			999	no	2023-06-21
Connecticut	806	Connecticut	Treatment plant		CDC_BIOBOT_ct_806_Treatment plant_raw wastewater	Fairfield	09001	65000	2023-10-03	2023-10-17			999	no	2023-06-21
Connecticut	806	Connecticut	Treatment plant		CDC_BIOBOT_ct_806_Treatment plant_raw wastewater	Fairfield	09001	65000	2023-10-04	2023-10-18			999	no	2023-06-21
Connecticut	806	Connecticut	Treatment plant		CDC_BIOBOT_ct_806_Treatment plant_raw wastewater	Fairfield	09001	65000	2023-10-05	2023-10-19			999	no	2023-06-21
Connecticut	806	Connecticut	Treatment plant		CDC_BIOBOT_ct_806_Treatment plant_raw wastewater	Fairfield	09001	65000	2023-10-06	2023-10-20			999	no	2023-06-21
Connecticut	806	Connecticut	Treatment plant		CDC_BIOBOT_ct_806_Treatment plant_raw wastewater	Fairfield	09001	65000	2023-10-07	2023-10-21			999	no	2023-06-21
Connecticut	806	Connecticut	Treatment plant		CDC_BIOBOT_ct_806_Treatment plant_raw wastewater	Fairfield	09001	65000	2023-10-08	2023-10-22			999	no	2023-06-21
Connecticut	806	Connecticut	Treatment plant		CDC_BIOBOT_ct_806_Treatment plant_raw wastewater	Fairfield	09001	65000	2023-10-09	2023-10-23			999	no	2023-06-21
Connecticut	806	Connecticut	Treatment plant		CDC_BIOBOT_ct_806_Treatment plant_raw wastewater	Fairfield	09001	65000	2023-10-10	2023-10-24			999	no	2023-06-21
Connecticut	806	Connecticut	Treatment plant		CDC_BIOBOT_ct_806_Treatment plant_raw wastewater	Fairfield	09001	65000	2023-10-11	2023-10-25			999	no	2023-06-21
Connecticut	806	Connecticut	Treatment plant		CDC_BIOBOT_ct_806_Treatment plant_raw wastewater	Fairfield	09001	65000	2023-10-12	2023-10-26			999	no	2023-06-21
Connecticut	806	Connecticut	Treatment plant		CDC_BIOBOT_ct_806_Treatment plant_raw wastewater	Fairfield	09001	65000	2023-10-13	2023-10-27			999	no	2023-06-21
Connecticut	806	Connecticut	Treatment plant		CDC_BIOBOT_ct_806_Treatment plant_raw wastewater	Fairfield	09001	65000	2023-10-14	2023-10-28			999	no	2023-06-21
Connecticut	806	Connecticut	Treatment plant		CDC_BIOBOT_ct_806_Treatment plant_raw wastewater	Fairfield	09001	65000	2023-10-15	2023-10-29			999	no	2023-06-21
Connecticut	806	Connecticut	Treatment plant		CDC_BIOBOT_ct_806_Treatment plant_raw wastewater	Fairfield	09001	65000	2023-10-16	2023-10-30			999	no	2023-06-21
Connecticut	806	Connecticut	Treatment plant		CDC_BIOBOT_ct_806_Treatment plant_raw wastewater	Fairfield	09001	65000	2023-10-17	2023-10-31			999	no	2023-06-21
Connecticut	806	Connecticut	Treatment plant		CDC_BIOBOT_ct_806_Treatment plant_raw wastewater	Fairfield	09001	65000	2023-10-18	2023-11-01			999	no	2023-06-21
Connecticut	806	Connecticut	Treatment plant		CDC_BIOBOT_ct_806_Treatment plant_raw wastewater	Fairfield	09001	65000	2023-10-19	2023-11-02			999	no	2023-06-21
Connecticut	806	Connecticut	Treatment plant		CDC_BIOBOT_ct_806_Treatment plant_raw wastewater	Fairfield	09001	65000	2023-10-20	2023-11-03			999	no	2023-06-21
Connecticut	806	Connecticut	Treatment plant		CDC_BIOBOT_ct_806_Treatment plant_raw wastewater	Fairfield	09001	65000	2023-10-21	2023-11-04			999	no	2023-06-21
Connecticut	806	Connecticut	Treatment plant		CDC_BIOBOT_ct_806_Treatment plant_raw wastewater	Fairfield	09001	65000	2023-10-22	2023-11-05			999	no	2023-06-21
Connecticut	806	Connecticut	Treatment plant		CDC_BIOBOT_ct_806_Treatment plant_raw wastewater	Fairfield	09001	65000	2023-10-23	2023-11-06			999	no	2023-06-21
Connecticut	806	Connecticut	Treatment plant		CDC_BIOBOT_ct_806_Treatment plant_raw wastewater	Fairfield	09001	65000	2023-10-24	2023-11-07			999	no	2023-06-21
Connecticut	806	Connecticut	Treatment plant		CDC_BIOBOT_ct_806_Treatment plant_raw wastewater	Fairfield	09001	65000	2023-10-25	2023-11-08			999	no	2023-06-21
Connecticut	806	Connecticut	Treatment plant		CDC_BIOBOT_ct_806_Treatment plant_raw wastewater	Fairfield	09001	65000	2023-10-26	2023-11-09			999	no	2023-06-21
Connecticut	806	Connecticut	Treatment plant		CDC_BIOBOT_ct_806_Treatment plant_raw wastewater	Fairfield	09001	65000	2023-10-27	2023-11-10			999	no	2023-06-21
Connecticut	806	Connecticut	Treatment plant		CDC_BIOBOT_ct_806_Treatment plant_raw wastewater	Fairfield	09001	65000	2023-10-28	2023-11-11			999	no	2023-06-21
Connecticut	806	Connecticut	Treatment plant		CDC_BIOBOT_ct_806_Treatment plant_raw wastewater	Fairfield	09001	65000	2023-10-29	2023-11-12			999	no	2023-06-21
Connecticut	806	Connecticut	Treatment plant		CDC_BIOBOT_ct_806_Treatment plant_raw wastewater	Fairfield	09001	65000	2023-10-30	2023-11-13			999	no	2023-06-21
Connecticut	806	Connecticut	Treatment plant		CDC_BIOBOT_ct_806_Treatment plant_raw wastewater	Fairfield	09001	65000	2023-10-31	2023-11-14			999	no	2023-06-21
Connecticut	806	Connecticut	Treatment plant		CDC_BIOBOT_ct_806_Treatment plant_raw wastewater	Fairfield	09001	65000	2023-11-01	2023-11-15			999	no	2023-06-21
Connecticut	806	Connecticut	Treatment plant		CDC_BIOBOT_ct_806_Treatment plant_raw wastewater	Fairfield	09001	65000	2023-11-02	2023-11-16			999	no	2023-06-21
Connecticut	806	Connecticut	Treatment plant		CDC_BIOBOT_ct_806_Treatment plant_raw wastewater	Fairfield	09001	65000	2023-11-03	2023-11-17			999	no	2023-06-21
Connecticut	806	Connecticut	Treatment plant		CDC_BIOBOT_ct_806_Treatment plant_raw wastewater	Fairfield	09001	65000	2023-11-04	2023-11-18			999	no	2023-06-21
Connecticut	806	Connecticut	Treatment plant		CDC_BIOBOT_ct_806_Treatment plant_raw wastewater	Fairfield	09001	65000	2023-11-05	2023-11-19			999	no	2023-06-21
Connecticut	806	Connecticut	Treatment plant		CDC_BIOBOT_ct_806_Treatment plant_raw wastewater	Fairfield	09001	65000	2023-11-06	2023-11-20			999	no	2023-06-21
Connecticut	806	Connecticut	Treatment plant		CDC_BIOBOT_ct_806_Treatment plant_raw wastewater	Fairfield	09001	65000	2023-11-07	2023-11-21			999	no	2023-06-21
Connecticut	806	Connecticut	Treatment plant		CDC_BIOBOT_ct_806_Treatment plant_raw wastewater	Fairfield	09001	65000	2023-11-08	2023-11-22			999	no	2023-06-21
Connecticut	806	Connecticut	Treatment plant		CDC_BIOBOT_ct_806_Treatment plant_raw wastewater	Fairfield	09001	65000	2023-11-09	2023-11-23			999	no	2023-06-21
Connecticut	806	Connecticut	Treatment plant		CDC_BIOBOT_ct_806_Treatment plant_raw wastewater	Fairfield	09001	65000	2023-11-10	2023-11-24			999	no	2023-06-21
Connecticut	806	Connecticut	Treatment plant		CDC_BIOBOT_ct_806_Treatment plant_raw wastewater	Fairfield	09001	65000	2023-11-11	2023-11-25			999	no	2023-06-21
Connecticut	806	Connecticut	Treatment plant		CDC_BIOBOT_ct_806_Treatment plant_raw wastewater	Fairfield	09001	65000	2023-11-12	2023-11-26			999	no	2023-06-21
Connecticut	806	Connecticut	Treatment plant		CDC_BIOBOT_ct_806_Treatment plant_raw wastewater	Fairfield	09001	65000	2023-11-13	2023-11-27			999	no	2023-06-21
Connecticut	806	Connecticut	Treatment plant		CDC_BIOBOT_ct_806_Treatment plant_raw wastewater	Fairfield	09001	65000	2023-11-14	2023-11-28			999	no	2023-06-21
Connecticut	806	Connecticut	Treatment plant		CDC_BIOBOT_ct_806_Treatment plant_raw wastewater	Fairfield	09001	65000	2023-11-15	2023-11-29			999	no	2023-06-21
Connecticut	806	Connecticut	Treatment plant		CDC_BIOBOT_ct_806_Treatment plant_raw wastewater	Fairfield	09001	65000	2023-11-16	2023-11-30			999	no	2023-06-21
Connecticut	806	Connecticut	Treatment plant		CDC_BIOBOT_ct_806_Treatment plant_raw wastewater	Fairfield	09001	65000	2023-11-17	2023-12-01			999	no	2023-06-21
Connecticut	806	Connecticut	Treatment plant		CDC_BIOBOT_ct_806_Treatment plant_raw wastewater	Fairfield	09001	65000	2023-11-18	2023-12-02			999	no	2023-06-21
Connecticut	806	Connecticut	Treatment plant		CDC_BIOBOT_ct_806_Treatment plant_raw wastewater	Fairfield	09001	65000	2023-11-19	2023-12-03			999	no	2023-06-21
Connecticut	806	Connecticut	Treatment plant		CDC_BIOBOT_ct_806_Treatment plant_raw wastewater	Fairfield	09001	65000	2023-11-20	2023-12-04			999	no	2023-06-21
Connecticut	806	Connecticut	Treatment plant		CDC_BIOBOT_ct_806_Treatment plant_raw wastewater	Fairfield	09001	65000	2023-11-21	2023-12-05			999	no	2023-06-21
Connecticut	806	Connecticut	Treatment plant		CDC_BIOBOT_ct_806_Treatment plant_raw wastewater	Fairfield	09001	65000	2023-11-22	2023-12-06			999	no	2023-06-21
Connecticut	806	Connecticut	Treatment plant		CDC_BIOBOT_ct_806_Treatment plant_raw wastewater	Fairfield	09001	65000	2023-11-23	2023-12-07			999	no	2023-06-21
Connecticut	806	Connecticut	Treatment plant		CDC_BIOBOT_ct_806_Treatment plant_raw wastewater	Fairfield	09001	65000	2023-11-24	2023-12-08			999	no	2023-06-21
Connecticut	806	Connecticut	Treatment plant		CDC_BIOBOT_ct_806_Treatment plant_raw wastewater	Fairfield	09001	65000	2023-11-25	2023-12-09			999	no	2023-06-21
Connecticut	806	Connecticut	Treatment plant		CDC_BIOBOT_ct_806_Treatment plant_raw wastewater	Fairfield	09001	65000	2023-11-26	2023-12-10			999	no	2023-06-21
Connecticut	806	Connecticut	Treatment plant		CDC_BIOBOT_ct_806_Treatment plant_raw wastewater	Fairfield	09001	65000	2023-11-27	2023-12-11			999	no	2023-06-21
Connecticut	806	Connecticut	Treatment plant		CDC_BIOBOT_ct_806_Treatment plant_raw wastewater	Fairfield	09001	65000	2023-11-28	2023-12-12			999	no	2023-06-21
Connecticut	806	Connecticut	Treatment plant		CDC_BIOBOT_ct_806_Treatment plant_raw wastewater	Fairfield	09001	65000	2023-11-29	2023-12-13			999	no	2023-06-21
Connecticut	806	Connecticut	Treatment plant		CDC_BIOBOT_ct_806_Treatment plant_raw wastewater	Fairfield	09001	65000	2023-11-30	2023-12-14			999	no	2023-06-21
Connecticut	806	Connecticut	Treatment plant		CDC_BIOBOT_ct_806_Treatment plant_raw wastewater	Fairfield	09001	65000	2023-12-01	2023-12-15			999	no	2023-06-21
Connecticut	806	Connecticut	Treatment plant		CDC_BIOBOT_ct_806_Treatment plant_raw wastewater	Fairfield	09001	65000	2023-12-02	2023-12-16			999	no	2023-06-21
Connecticut	806	Connecticut	Treatment plant		CDC_BIOBOT_ct_806_Treatment plant_raw wastewater	Fairfield	09001	65000	2023-12-03	2023-12-17			999	no	2023-06-21
Connecticut	806	Connecticut	Treatment plant		CDC_BIOBOT_ct_806_Treatment plant_raw wastewater	Fairfield	09001	65000	2023-12-04	2023-12-18			999	no	2023-06-21
Connecticut	806	Connecticut	Treatment plant		CDC_BIOBOT_ct_806_Treatment plant_raw wastewater	Fairfield	09001	65000	2023-12-05	2023-12-19			999	no	2023-06-21
Connecticut	806	Connecticut	Treatment plant		CDC_BIOBOT_ct_806_Treatment plant_raw wastewater	Fairfield	09001	65000	2023-12-06	2023-12-20			999	no	2023-06-21
Connecticut	806	Connecticut	Treatment plant		CDC_BIOBOT_ct_806_Treatment plant_raw wastewater	Fairfield	09001	65000	2023-12-07	2023-12-21			999	no	2023-06-21
Connecticut	806	Connecticut	Treatment plant		CDC_BIOBOT_ct_806_Treatment plant_raw wastewater	Fairfield	09001	65000	2023-12-08	2023-12-22			999	no	2023-06-21
Connecticut	806	Connecticut	Treatment plant		CDC_BIOBOT_ct_806_Treatment plant_raw wastewater	Fairfield	09001	65000	2023-12-09	2023-12-23			999	no	2023-06-21
Connecticut	806	Connecticut	Treatment plant		CDC_BIOBOT_ct_806_Treatment plant_raw wastewater	Fairfield	09001	65000	2023-12-10	2023-12-24			999	no	2023-06-21
Connecticut	806	Connecticut	Treatment plant		CDC_BIOBOT_ct_806_Treatment plant_raw wastewater	Fairfield	09001	65000	2023-12-11	2023-12-25			999	no	2023-06-21
Connecticut	806	Connecticut	Treatment plant		CDC_BIOBOT_ct_806_Treatment plant_raw wastewater	Fairfield	09001	65000	2023-12-12	2023-12-26			999	no	2023-06-21
Connecticut	806	Connecticut	Treatment plant		CDC_BIOBOT_ct_806_Treatment plant_raw wastewater	Fairfield	09001	65000	2023-12-13	2023-12-27			999	no	2023-06-21
Connecticut	806	Connecticut	Treatment plant		CDC_BIOBOT_ct_806_Treatment plant_raw wastewater	Fairfield	09001	65000	2023-12-14	2023-12-28			999	no	2023-06-21
Connecticut	806	Connecticut	Treatment plant		CDC_BIOBOT_ct_806_Treatment plant_raw wastewater	Fairfield	09001	65000	2023-12-15	2023-12-29			999	no	2023-06-21
Connecticut	806	Connecticut	Treatment plant		CDC_BIOBOT_ct_806_Treatment plant_raw wastewater	Fairfield	09001	65000	2023-12-16	2023-12-30			999	no	2023-06-21
Connecticut	806	Connecticut	Treatment plant		CDC_BIOBOT_ct_806_Treatment plant_raw wastewater	Fairfield	09001	65000	2023-12-17	2023-12-31			999	no	2023-06-21
Connecticut	806	Connecticut	Treatment plant		CDC_BIOBOT_ct_806_Treatment plant_raw wastewater	Fairfield	09001	65000	2023-12-18	2024-01-01			999	no	2023-06-21
Connecticut	806	Connecticut	Treatment plant		CDC_BIOBOT_ct_806_Treatment plant_raw wastewater	Fairfield	09001	65000	2023-12-19	2024-01-02			999	no	2023-06-21
West Virginia		West Virginia	Treatment plant		NWSS_wv_Treatment plant_raw wastewater	Marshall, Boone, Mason, Mercer, Brooke, Ohio, Wood, Lewis, Monongalia, Harrison, Randolph, Mineral, Kanawha, Jefferson, Morgan		48328	2020-10-18	2020-11-01		0		yes	2020-11-01
West Virginia		West Virginia	Treatment plant		NWSS_wv_Treatment plant_raw wastewater	Marshall, Boone, Mason, Mercer, Brooke, Ohio, Wood, Lewis, Monongalia, Harrison, Randolph, Mineral, Kanawha, Jefferson, Morgan		48328	2020-10-19	2020-11-02	-76	0		yes	2020-11-01
West Virginia		West Virginia	Treatment plant		NWSS_wv_Treatment plant_raw wastewater	Marshall, Boone, Mason, Mercer, Brooke, Ohio, Wood, Lewis, Monongalia, Harrison, Randolph, Mineral, Kanawha, Jefferson, Morgan		48328	2020-10-20	2020-11-03	-68	0		yes	2020-11-01
West Virginia		West Virginia	Treatment plant		NWSS_wv_Treatment plant_raw wastewater	Marshall, Boone, Mason, Mercer, Brooke, Ohio, Wood, Lewis, Monongalia, Harrison, Randolph, Mineral, Kanawha, Jefferson, Morgan		48328	2020-10-21	2020-11-04	-54	0		yes	2020-11-01
West Virginia		West Virginia	Treatment plant		NWSS_wv_Treatment plant_raw wastewater	Marshall, Boone, Mason, Mercer, Brooke, Ohio, Wood, Lewis, Monongalia, Harrison, Randolph, Mineral, Kanawha, Jefferson, Morgan		48328	2020-10-22	2020-11-05	-62	0		yes	2020-11-01
West Virginia		West Virginia	Treatment plant		NWSS_wv_Treatment plant_raw wastewater	Marshall, Boone, Mason, Mercer, Brooke, Ohio, Wood, Lewis, Monongalia, Harrison, Randolph, Mineral, Kanawha, Jefferson, Morgan		48328	2020-10-23	2020-11-06	-62	0		yes	2020-11-01
West Virginia		West Virginia	Treatment plant		NWSS_wv_Treatment plant_raw wastewater	Marshall, Boone, Mason, Mercer, Brooke, Ohio, Wood, Lewis, Monongalia, Harrison, Randolph, Mineral, Kanawha, Jefferson, Morgan		48328	2020-10-24	2020-11-07	-62	0		yes	2020-11-01
West Virginia		West Virginia	Treatment plant		NWSS_wv_Treatment plant_raw wastewater	Marshall, Boone, Mason, Mercer, Brooke, Ohio, Wood, Lewis, Monongalia, Harrison, Randolph, Mineral, Kanawha, Jefferson, Morgan		48328	2020-10-25	2020-11-08	-36	0		yes	2020-11-01
West Virginia		West Virginia	Treatment plant		NWSS_wv_Treatment plant_raw wastewater	Marshall, Boone, Mason, Mercer, Brooke, Ohio, Wood, Lewis, Monongalia, Harrison, Randolph, Mineral, Kanawha, Jefferson, Morgan		48328	2020-10-26	2020-11-09	-24	0		yes	2020-11-01
West Virginia		West Virginia	Treatment plant		NWSS_wv_Treatment plant_raw wastewater	Marshall, Boone, Mason, Mercer, Brooke, Ohio, Wood, Lewis, Monongalia, Harrison, Randolph, Mineral, Kanawha, Jefferson, Morgan		48328	2020-10-27	2020-11-10	5	0		yes	2020-11-01
West Virginia		West Virginia	Treatment plant		NWSS_wv_Treatment plant_raw wastewater	Marshall, Boone, Mason, Mercer, Brooke, Ohio, Wood, Lewis, Monongalia, Harrison, Randolph, Mineral, Kanawha, Jefferson, Morgan		48328	2020-10-28	2020-11-11	-1	0		yes	2020-11-01
West Virginia		West Virginia	Treatment plant		NWSS_wv_Treatment plant_raw wastewater	Marshall, Boone, Mason, Mercer, Brooke, Ohio, Wood, Lewis, Monongalia, Harrison, Randolph, Mineral, Kanawha, Jefferson, Morgan		48328	2020-10-29	2020-11-12	-7	0		yes	2020-11-01
West Virginia		West Virginia	Treatment plant		NWSS_wv_Treatment plant_raw wastewater	Marshall, Boone, Mason, Mercer, Brooke, Ohio, Wood, Lewis, Monongalia, Harrison, Randolph, Mineral, Kanawha, Jefferson, Morgan		48328	2020-10-30	2020-11-13	-7	0		yes	2020-11-01
West Virginia		West Virginia	Treatment plant		NWSS_wv_Treatment plant_raw wastewater	Marshall, Boone, Mason, Mercer, Brooke, Ohio, Wood, Lewis, Monongalia, Harrison, Randolph, Mineral, Kanawha, Jefferson, Morgan		48328	2020-10-31	2020-11-14	-7	0		yes	2020-11-01
West Virginia		West Virginia	Treatment plant		NWSS_wv_Treatment plant_raw wastewater	Marshall, Boone, Mason, Mercer, Brooke, Ohio, Wood, Lewis, Monongalia, Harrison, Randolph, Mineral, Kanawha, Jefferson, Morgan		48328	2020-11-01	2020-11-15	-9	0		yes	2020-11-01
West Virginia		West Virginia	Treatment plant		NWSS_wv_Treatment plant_raw wastewater	Marshall, Boone, Mason, Mercer, Brooke, Ohio, Wood, Lewis, Monongalia, Harrison, Randolph, Mineral, Kanawha, Jefferson, Morgan		48328	2020-11-02	2020-11-16	-5	0		yes	2020-11-01
West Virginia		West Virginia	Treatment plant		NWSS_wv_Treatment plant_raw wastewater	Marshall, Boone, Mason, Mercer, Brooke, Ohio, Wood, Lewis, Monongalia, Harrison, Randolph, Mineral, Kanawha, Jefferson, Morgan		48328	2020-11-03	2020-11-17	-2	0		yes	2020-11-01
West Virginia		West Virginia	Treatment plant		NWSS_wv_Treatment plant_raw wastewater	Marshall, Boone, Mason, Mercer, Brooke, Ohio, Wood, Lewis, Monongalia, Harrison, Randolph, Mineral, Kanawha, Jefferson, Morgan		48328	2020-11-04	2020-11-18	-2	0		yes	2020-11-01
West Virginia		West Virginia	Treatment plant		NWSS_wv_Treatment plant_raw wastewater	Marshall, Boone, Mason, Mercer, Brooke, Ohio, Wood, Lewis, Monongalia, Harrison, Randolph, Mineral, Kanawha, Jefferson, Morgan		48328	2020-11-05	2020-11-19	16	0		yes	2020-11-01
West Virginia		West Virginia	Treatment plant		NWSS_wv_Treatment plant_raw wastewater	Marshall, Boone, Mason, Mercer, Brooke, Ohio, Wood, Lewis, Monongalia, Harrison, Randolph, Mineral, Kanawha, Jefferson, Morgan		48328	2020-11-06	2020-11-20	10	0		yes	2020-11-01
West Virginia		West Virginia	Treatment plant		NWSS_wv_Treatment plant_raw wastewater	Marshall, Boone, Mason, Mercer, Brooke, Ohio, Wood, Lewis, Monongalia, Harrison, Randolph, Mineral, Kanawha, Jefferson, Morgan		48328	2020-11-07	2020-11-21	10	0		yes	2020-11-01
West Virginia		West Virginia	Treatment plant		NWSS_wv_Treatment plant_raw wastewater	Marshall, Boone, Mason, Mercer, Brooke, Ohio, Wood, Lewis, Monongalia, Harrison, Randolph, Mineral, Kanawha, Jefferson, Morgan		48328	2020-11-08	2020-11-22	15	0		yes	2020-11-01
West Virginia		West Virginia	Treatment plant		NWSS_wv_Treatment plant_raw wastewater	Marshall, Boone, Mason, Mercer, Brooke, Ohio, Wood, Lewis, Monongalia, Harrison, Randolph, Mineral, Kanawha, Jefferson, Morgan		48328	2020-11-09	2020-11-23	8	0		yes	2020-11-01
West Virginia		West Virginia	Treatment plant		NWSS_wv_Treatment plant_raw wastewater	Marshall, Boone, Mason, Mercer, Brooke, Ohio, Wood, Lewis, Monongalia, Harrison, Randolph, Mineral, Kanawha, Jefferson, Morgan		48328	2020-11-10	2020-11-24	10	0		yes	2020-11-01
West Virginia		West Virginia	Treatment plant		NWSS_wv_Treatment plant_raw wastewater	Marshall, Boone, Mason, Mercer, Brooke, Ohio, Wood, Lewis, Monongalia, Harrison, Randolph, Mineral, Kanawha, Jefferson, Morgan		48328	2020-11-11	2020-11-25	24	0		yes	2020-11-01
West Virginia		West Virginia	Treatment plant		NWSS_wv_Treatment plant_raw wastewater	Marshall, Boone, Mason, Mercer, Brooke, Ohio, Wood, Lewis, Monongalia, Harrison, Randolph, Mineral, Kanawha, Jefferson, Morgan		48328	2020-11-12	2020-11-26	20	0		yes	2020-11-01
West Virginia		West Virginia	Treatment plant		NWSS_wv_Treatment plant_raw wastewater	Marshall, Boone, Mason, Mercer, Brooke, Ohio, Wood, Lewis, Monongalia, Harrison, Randolph, Mineral, Kanawha, Jefferson, Morgan		48328	2020-11-13	2020-11-27	17	0		yes	2020-11-01
West Virginia		West Virginia	Treatment plant		NWSS_wv_Treatment plant_raw wastewater	Marshall, Boone, Mason, Mercer, Brooke, Ohio, Wood, Lewis, Monongalia, Harrison, Randolph, Mineral, Kanawha, Jefferson, Morgan		48328	2020-11-14	2020-11-28	17	0		yes	2020-11-01
West Virginia		West Virginia	Treatment plant		NWSS_wv_Treatment plant_raw wastewater	Marshall, Boone, Mason, Mercer, Brooke, Ohio, Wood, Lewis, Monongalia, Harrison, Randolph, Mineral, Kanawha, Jefferson, Morgan		48328	2020-11-15	2020-11-29	6	0		yes	2020-11-01
West Virginia		West Virginia	Treatment plant		NWSS_wv_Treatment plant_raw wastewater	Marshall, Boone, Mason, Mercer, Brooke, Ohio, Wood, Lewis, Monongalia, Harrison, Randolph, Mineral, Kanawha, Jefferson, Morgan		48328	2020-11-16	2020-11-30	17	0		yes	2020-11-01
West Virginia		West Virginia	Treatment plant		NWSS_wv_Treatment plant_raw wastewater	Marshall, Boone, Mason, Mercer, Brooke, Ohio, Wood, Lewis, Monongalia, Harrison, Randolph, Mineral, Kanawha, Jefferson, Morgan		48328	2020-11-17	2020-12-01	29	0		yes	2020-11-01
West Virginia		West Virginia	Treatment plant		NWSS_wv_Treatment plant_raw wastewater	Marshall, Boone, Mason, Mercer, Brooke, Ohio, Wood, Lewis, Monongalia, Harrison, Randolph, Mineral, Kanawha, Jefferson, Morgan		48328	2020-11-18	2020-12-02	34	0		yes	2020-11-01
West Virginia		West Virginia	Treatment plant		NWSS_wv_Treatment plant_raw wastewater	Marshall, Boone, Mason, Mercer, Brooke, Ohio, Wood, Lewis, Monongalia, Harrison, Randolph, Mineral, Kanawha, Jefferson, Morgan		48328	2020-11-19	2020-12-03	24	0		yes	2020-11-01
West Virginia		West Virginia	Treatment plant		NWSS_wv_Treatment plant_raw wastewater	Marshall, Boone, Mason, Mercer, Brooke, Ohio, Wood, Lewis, Monongalia, Harrison, Randolph, Mineral, Kanawha, Jefferson, Morgan		48328	2020-11-20	2020-12-04	53	0		yes	2020-11-01
West Virginia		West Virginia	Treatment plant		NWSS_wv_Treatment plant_raw wastewater	Marshall, Boone, Mason, Mercer, Brooke, Ohio, Wood, Lewis, Monongalia, Harrison, Randolph, Mineral, Kanawha, Jefferson, Morgan		48328	2020-11-21	2020-12-05	53	0		yes	2020-11-01
West Virginia		West Virginia	Treatment plant		NWSS_wv_Treatment plant_raw wastewater	Marshall, Boone, Mason, Mercer, Brooke, Ohio, Wood, Lewis, Monongalia, Harrison, Randolph, Mineral, Kanawha, Jefferson, Morgan		48328	2020-11-22	2020-12-06	31	0		yes	2020-11-01
West Virginia		West Virginia	Treatment plant		NWSS_wv_Treatment plant_raw wastewater	Marshall, Boone, Mason, Mercer, Brooke, Ohio, Wood, Lewis, Monongalia, Harrison, Randolph, Mineral, Kanawha, Jefferson, Morgan		48328	2020-11-23	2020-12-07	21	0		yes	2020-11-01
West Virginia		West Virginia	Treatment plant		NWSS_wv_Treatment plant_raw wastewater	Marshall, Boone, Mason, Mercer, Brooke, Ohio, Wood, Lewis, Monongalia, Harrison, Randolph, Mineral, Kanawha, Jefferson, Morgan		48328	2020-11-24	2020-12-08	3	0		yes	2020-11-01
West Virginia		West Virginia	Treatment plant		NWSS_wv_Treatment plant_raw wastewater	Marshall, Boone, Mason, Mercer, Brooke, Ohio, Wood, Lewis, Monongalia, Harrison, Randolph, Mineral, Kanawha, Jefferson, Morgan		48328	2020-11-25	2020-12-09	-6	0		yes	2020-11-01
West Virginia		West Virginia	Treatment plant		NWSS_wv_Treatment plant_raw wastewater	Marshall, Boone, Mason, Mercer, Brooke, Ohio, Wood, Lewis, Monongalia, Harrison, Randolph, Mineral, Kanawha, Jefferson, Morgan		48328	2020-11-26	2020-12-10	-19	0		yes	2020-11-01
West Virginia		West Virginia	Treatment plant		NWSS_wv_Treatment plant_raw wastewater	Marshall, Boone, Mason, Mercer, Brooke, Ohio, Wood, Lewis, Monongalia, Harrison, Randolph, Mineral, Kanawha, Jefferson, Morgan		48328	2020-11-27	2020-12-11	-35	0		yes	2020-11-01
West Virginia		West Virginia	Treatment plant		NWSS_wv_Treatment plant_raw wastewater	Marshall, Boone, Mason, Mercer, Brooke, Ohio, Wood, Lewis, Monongalia, Harrison, Randolph, Mineral, Kanawha, Jefferson, Morgan		48328	2020-11-28	2020-12-12	-35	0		yes	2020-11-01
West Virginia		West Virginia	Treatment plant		NWSS_wv_Treatment plant_raw wastewater	Marshall, Boone, Mason, Mercer, Brooke, Ohio, Wood, Lewis, Monongalia, Harrison, Randolph, Mineral, Kanawha, Jefferson, Morgan		48328	2020-11-29	2020-12-13	-36	0		yes	2020-11-01
West Virginia		West Virginia	Treatment plant		NWSS_wv_Treatment plant_raw wastewater	Marshall, Boone, Mason, Mercer, Brooke, Ohio, Wood, Lewis, Monongalia, Harrison, Randolph, Mineral, Kanawha, Jefferson, Morgan		48328	2020-11-30	2020-12-14	-36	0		yes	2020-11-01
West Virginia		West Virginia	Treatment plant		NWSS_wv_Treatment plant_raw wastewater	Marshall, Boone, Mason, Mercer, Brooke, Ohio, Wood, Lewis, Monongalia, Harrison, Randolph, Mineral, Kanawha, Jefferson, Morgan		48328	2020-12-01	2020-12-15	-34	0		yes	2020-11-01
West Virginia		West Virginia	Treatment plant		NWSS_wv_Treatment plant_raw wastewater	Marshall, Boone, Mason, Mercer, Brooke, Ohio, Wood, Lewis, Monongalia, Harrison, Randolph, Mineral, Kanawha, Jefferson, Morgan		48328	2020-12-02	2020-12-16	-20	0		yes	2020-11-01
West Virginia		West Virginia	Treatment plant		NWSS_wv_Treatment plant_raw wastewater	Marshall, Boone, Mason, Mercer, Brooke, Ohio, Wood, Lewis, Monongalia, Harrison, Randolph, Mineral, Kanawha, Jefferson, Morgan		48328	2020-12-03	2020-12-17	14	0		yes	2020-11-01
West Virginia		West Virginia	Treatment plant		NWSS_wv_Treatment plant_raw wastewater	Marshall, Boone, Mason, Mercer, Brooke, Ohio, Wood, Lewis, Monongalia, Harrison, Randolph, Mineral, Kanawha, Jefferson, Morgan		48328	2020-12-04	2020-12-18	35	0		yes	2020-11-01
West Virginia		West Virginia	Treatment plant		NWSS_wv_Treatment plant_raw wastewater	Marshall, Boone, Mason, Mercer, Brooke, Ohio, Wood, Lewis, Monongalia, Harrison, Randolph, Mineral, Kanawha, Jefferson, Morgan		48328	2020-12-05	2020-12-19	35	0		yes	2020-11-01
West Virginia		West Virginia	Treatment plant		NWSS_wv_Treatment plant_raw wastewater	Marshall, Boone, Mason, Mercer, Brooke, Ohio, Wood, Lewis, Monongalia, Harrison, Randolph, Mineral, Kanawha, Jefferson, Morgan		48328	2020-12-06	2020-12-20	49	0		yes	2020-11-01
West Virginia		West Virginia	Treatment plant		NWSS_wv_Treatment plant_raw wastewater	Marshall, Boone, Mason, Mercer, Brooke, Ohio, Wood, Lewis, Monongalia, Harrison, Randolph, Mineral, Kanawha, Jefferson, Morgan		48328	2020-12-07	2020-12-21	75	0		yes	2020-11-01
West Virginia		West Virginia	Treatment plant		NWSS_wv_Treatment plant_raw wastewater	Marshall, Boone, Mason, Mercer, Brooke, Ohio, Wood, Lewis, Monongalia, Harrison, Randolph, Mineral, Kanawha, Jefferson, Morgan		48328	2020-12-08	2020-12-22	89	0		yes	2020-11-01
West Virginia		West Virginia	Treatment plant		NWSS_wv_Treatment plant_raw wastewater	Marshall, Boone, Mason, Mercer, Brooke, Ohio, Wood, Lewis, Monongalia, Harrison, Randolph, Mineral, Kanawha, Jefferson, Morgan		48328	2020-12-09	2020-12-23	80	0		yes	2020-11-01
West Virginia		West Virginia	Treatment plant		NWSS_wv_Treatment plant_raw wastewater	Marshall, Boone, Mason, Mercer, Brooke, Ohio, Wood, Lewis, Monongalia, Harrison, Randolph, Mineral, Kanawha, Jefferson, Morgan		48328	2020-12-10	2020-12-24	78	0		yes	2020-11-01
West Virginia		West Virginia	Treatment plant		NWSS_wv_Treatment plant_raw wastewater	Marshall, Boone, Mason, Mercer, Brooke, Ohio, Wood, Lewis, Monongalia, Harrison, Randolph, Mineral, Kanawha, Jefferson, Morgan		48328	2020-12-11	2020-12-25	78	0		yes	2020-11-01
West Virginia		West Virginia	Treatment plant		NWSS_wv_Treatment plant_raw wastewater	Marshall, Boone, Mason, Mercer, Brooke, Ohio, Wood, Lewis, Monongalia, Harrison, Randolph, Mineral, Kanawha, Jefferson, Morgan		48328	2020-12-12	2020-12-26	78	0		yes	2020-11-01
West Virginia		West Virginia	Treatment plant		NWSS_wv_Treatment plant_raw wastewater	Marshall, Boone, Mason, Mercer, Brooke, Ohio, Wood, Lewis, Monongalia, Harrison, Randolph, Mineral, Kanawha, Jefferson, Morgan		48328	2020-12-13	2020-12-27	78	0		yes	2020-11-01
West Virginia		West Virginia	Treatment plant		NWSS_wv_Treatment plant_raw wastewater	Marshall, Boone, Mason, Mercer, Brooke, Ohio, Wood, Lewis, Monongalia, Harrison, Randolph, Mineral, Kanawha, Jefferson, Morgan		48328	2020-12-14	2020-12-28	42	0		yes	2020-11-01
West Virginia		West Virginia	Treatment plant		NWSS_wv_Treatment plant_raw wastewater	Marshall, Boone, Mason, Mercer, Brooke, Ohio, Wood, Lewis, Monongalia, Harrison, Randolph, Mineral, Kanawha, Jefferson, Morgan		48328	2020-12-15	2020-12-29	32	0		yes	2020-11-01
West Virginia		West Virginia	Treatment plant		NWSS_wv_Treatment plant_raw wastewater	Marshall, Boone, Mason, Mercer, Brooke, Ohio, Wood, Lewis, Monongalia, Harrison, Randolph, Mineral, Kanawha, Jefferson, Morgan		48328	2020-12-16	2020-12-30	2	0		yes	2020-11-01
West Virginia		West Virginia	Treatment plant		NWSS_wv_Treatment plant_raw wastewater	Marshall, Boone, Mason, Mercer, Brooke, Ohio, Wood, Lewis, Monongalia, Harrison, Randolph, Mineral, Kanawha, Jefferson, Morgan		48328	2020-12-17	2020-12-31	-5	0		yes	2020-11-01
West Virginia		West Virginia	Treatment plant		NWSS_wv_Treatment plant_raw wastewater	Marshall, Boone, Mason, Mercer, Brooke, Ohio, Wood, Lewis, Monongalia, Harrison, Randolph, Mineral, Kanawha, Jefferson, Morgan		48328	2020-12-18	2021-01-01	-2	0		yes	2020-11-01
West Virginia		West Virginia	Treatment plant		NWSS_wv_Treatment plant_raw wastewater	Marshall, Boone, Mason, Mercer, Brooke, Ohio, Wood, Lewis, Monongalia, Harrison, Randolph, Mineral, Kanawha, Jefferson, Morgan		48328	2020-12-19	2021-01-02	-2	0		yes	2020-11-01
West Virginia		West Virginia	Treatment plant		NWSS_wv_Treatment plant_raw wastewater	Marshall, Boone, Mason, Mercer, Brooke, Ohio, Wood, Lewis, Monongalia, Harrison, Randolph, Mineral, Kanawha, Jefferson, Morgan		48328	2020-12-20	2021-01-03	5	0		yes	2020-11-01
West Virginia		West Virginia	Treatment plant		NWSS_wv_Treatment plant_raw wastewater	Marshall, Boone, Mason, Mercer, Brooke, Ohio, Wood, Lewis, Monongalia, Harrison, Randolph, Mineral, Kanawha, Jefferson, Morgan		48328	2020-12-21	2021-01-04	8	0		yes	2020-11-01
West Virginia		West Virginia	Treatment plant		NWSS_wv_Treatment plant_raw wastewater	Marshall, Boone, Mason, Mercer, Brooke, Ohio, Wood, Lewis, Monongalia, Harrison, Randolph, Mineral, Kanawha, Jefferson, Morgan		48328	2020-12-22	2021-01-05	12	0		yes	2020-11-01
West Virginia		West Virginia	Treatment plant		NWSS_wv_Treatment plant_raw wastewater	Marshall, Boone, Mason, Mercer, Brooke, Ohio, Wood, Lewis, Monongalia, Harrison, Randolph, Mineral, Kanawha, Jefferson, Morgan		48328	2020-12-23	2021-01-06	10	0		yes	2020-11-01
West Virginia		West Virginia	Treatment plant		NWSS_wv_Treatment plant_raw wastewater	Marshall, Boone, Mason, Mercer, Brooke, Ohio, Wood, Lewis, Monongalia, Harrison, Randolph, Mineral, Kanawha, Jefferson, Morgan		48328	2020-12-24	2021-01-07	-6	0		yes	2020-11-01
West Virginia		West Virginia	Treatment plant		NWSS_wv_Treatment plant_raw wastewater	Marshall, Boone, Mason, Mercer, Brooke, Ohio, Wood, Lewis, Monongalia, Harrison, Randolph, Mineral, Kanawha, Jefferson, Morgan		48328	2020-12-25	2021-01-08	-11	0		yes	2020-11-01
West Virginia		West Virginia	Treatment plant		NWSS_wv_Treatment plant_raw wastewater	Marshall, Boone, Mason, Mercer, Brooke, Ohio, Wood, Lewis, Monongalia, Harrison, Randolph, Mineral, Kanawha, Jefferson, Morgan		48328	2020-12-26	2021-01-09	-11	0		yes	2020-11-01
West Virginia		West Virginia	Treatment plant		NWSS_wv_Treatment plant_raw wastewater	Marshall, Boone, Mason, Mercer, Brooke, Ohio, Wood, Lewis, Monongalia, Harrison, Randolph, Mineral, Kanawha, Jefferson, Morgan		48328	2020-12-27	2021-01-10	-26	0		yes	2020-11-01
West Virginia		West Virginia	Treatment plant		NWSS_wv_Treatment plant_raw wastewater	Marshall, Boone, Mason, Mercer, Brooke, Ohio, Wood, Lewis, Monongalia, Harrison, Randolph, Mineral, Kanawha, Jefferson, Morgan		48328	2020-12-28	2021-01-11	-31	0		yes	2020-11-01
West Virginia		West Virginia	Treatment plant		NWSS_wv_Treatment plant_raw wastewater	Marshall, Boone, Mason, Mercer, Brooke, Ohio, Wood, Lewis, Monongalia, Harrison, Randolph, Mineral, Kanawha, Jefferson, Morgan		48328	2020-12-29	2021-01-12	-36	0		yes	2020-11-01
West Virginia		West Virginia	Treatment plant		NWSS_wv_Treatment plant_raw wastewater	Marshall, Boone, Mason, Mercer, Brooke, Ohio, Wood, Lewis, Monongalia, Harrison, Randolph, Mineral, Kanawha, Jefferson, Morgan		48328	2020-12-30	2021-01-13	-43	0		yes	2020-11-01
West Virginia		West Virginia	Treatment plant		NWSS_wv_Treatment plant_raw wastewater	Marshall, Boone, Mason, Mercer, Brooke, Ohio, Wood, Lewis, Monongalia, Harrison, Randolph, Mineral, Kanawha, Jefferson, Morgan		48328	2020-12-31	2021-01-14	-51	0		yes	2020-11-01
West Virginia		West Virginia	Treatment plant		NWSS_wv_Treatment plant_raw wastewater	Marshall, Boone, Mason, Mercer, Brooke, Ohio, Wood, Lewis, Monongalia, Harrison, Randolph, Mineral, Kanawha, Jefferson, Morgan		48328	2021-01-01	2021-01-15	-54	0		yes	2020-11-01
West Virginia		West Virginia	Treatment plant		NWSS_wv_Treatment plant_raw wastewater	Marshall, Boone, Mason, Mercer, Brooke, Ohio, Wood, Lewis, Monongalia, Harrison, Randolph, Mineral, Kanawha, Jefferson, Morgan		48328	2021-01-02	2021-01-16	-54	0		yes	2020-11-01
West Virginia		West Virginia	Treatment plant		NWSS_wv_Treatment plant_raw wastewater	Marshall, Boone, Mason, Mercer, Brooke, Ohio, Wood, Lewis, Monongalia, Harrison, Randolph, Mineral, Kanawha, Jefferson, Morgan		48328	2021-01-03	2021-01-17	-48	0		yes	2020-11-01
West Virginia		West Virginia	Treatment plant		NWSS_wv_Treatment plant_raw wastewater	Marshall, Boone, Mason, Mercer, Brooke, Ohio, Wood, Lewis, Monongalia, Harrison, Randolph, Mineral, Kanawha, Jefferson, Morgan		48328	2021-01-04	2021-01-18	-37	0		yes	2020-11-01
West Virginia		West Virginia	Treatment plant		NWSS_wv_Treatment plant_raw wastewater	Marshall, Boone, Mason, Mercer, Brooke, Ohio, Wood, Lewis, Monongalia, Harrison, Randolph, Mineral, Kanawha, Jefferson, Morgan		48328	2021-01-05	2021-01-19	-27	0		yes	2020-11-01
West Virginia		West Virginia	Treatment plant		NWSS_wv_Treatment plant_raw wastewater	Marshall, Boone, Mason, Mercer, Brooke, Ohio, Wood, Lewis, Monongalia, Harrison, Randolph, Mineral, Kanawha, Jefferson, Morgan		48328	2021-01-06	2021-01-20	-12	0		yes	2020-11-01
West Virginia		West Virginia	Treatment plant		NWSS_wv_Treatment plant_raw wastewater	Marshall, Boone, Mason, Mercer, Brooke, Ohio, Wood, Lewis, Monongalia, Harrison, Randolph, Mineral, Kanawha, Jefferson, Morgan		48328	2021-01-07	2021-01-21	2	0		yes	2020-11-01
West Virginia		West Virginia	Treatment plant		NWSS_wv_Treatment plant_raw wastewater	Marshall, Boone, Mason, Mercer, Brooke, Ohio, Wood, Lewis, Monongalia, Harrison, Randolph, Mineral, Kanawha, Jefferson, Morgan		48328	2021-01-08	2021-01-22	18	0		yes	2020-11-01
West Virginia		West Virginia	Treatment plant		NWSS_wv_Treatment plant_raw wastewater	Marshall, Boone, Mason, Mercer, Brooke, Ohio, Wood, Lewis, Monongalia, Harrison, Randolph, Mineral, Kanawha, Jefferson, Morgan		48328	2021-01-09	2021-01-23	18	0		yes	2020-11-01
West Virginia		West Virginia	Treatment plant		NWSS_wv_Treatment plant_raw wastewater	Marshall, Boone, Mason, Mercer, Brooke, Ohio, Wood, Lewis, Monongalia, Harrison, Randolph, Mineral, Kanawha, Jefferson, Morgan		48328	2021-01-10	2021-01-24	7	0		yes	2020-11-01
West Virginia		West Virginia	Treatment plant		NWSS_wv_Treatment plant_raw wastewater	Marshall, Boone, Mason, Mercer, Brooke, Ohio, Wood, Lewis, Monongalia, Harrison, Randolph, Mineral, Kanawha, Jefferson, Morgan		48328	2021-01-11	2021-01-25	12	0		yes	2020-11-01
West Virginia		West Virginia	Treatment plant		NWSS_wv_Treatment plant_raw wastewater	Marshall, Boone, Mason, Mercer, Brooke, Ohio, Wood, Lewis, Monongalia, Harrison, Randolph, Mineral, Kanawha, Jefferson, Morgan		48328	2021-01-12	2021-01-26	23	0		yes	2020-11-01
West Virginia		West Virginia	Treatment plant		NWSS_wv_Treatment plant_raw wastewater	Marshall, Boone, Mason, Mercer, Brooke, Ohio, Wood, Lewis, Monongalia, Harrison, Randolph, Mineral, Kanawha, Jefferson, Morgan		48328	2021-01-13	2021-01-27	27	0		yes	2020-11-01
West Virginia		West Virginia	Treatment plant		NWSS_wv_Treatment plant_raw wastewater	Marshall, Boone, Mason, Mercer, Brooke, Ohio, Wood, Lewis, Monongalia, Harrison, Randolph, Mineral, Kanawha, Jefferson, Morgan		48328	2021-01-14	2021-01-28	22	0		yes	2020-11-01
West Virginia		West Virginia	Treatment plant		NWSS_wv_Treatment plant_raw wastewater	Marshall, Boone, Mason, Mercer, Brooke, Ohio, Wood, Lewis, Monongalia, Harrison, Randolph, Mineral, Kanawha, Jefferson, Morgan		48328	2021-01-15	2021-01-29	19	0		yes	2020-11-01
West Virginia		West Virginia	Treatment plant		NWSS_wv_Treatment plant_raw wastewater	Marshall, Boone, Mason, Mercer, Brooke, Ohio, Wood, Lewis, Monongalia, Harrison, Randolph, Mineral, Kanawha, Jefferson, Morgan		48328	2021-01-16	2021-01-30	19	0		yes	2020-11-01
West Virginia		West Virginia	Treatment plant		NWSS_wv_Treatment plant_raw wastewater	Marshall, Boone, Mason, Mercer, Brooke, Ohio, Wood, Lewis, Monongalia, Harrison, Randolph, Mineral, Kanawha, Jefferson, Morgan		48328	2021-01-17	2021-01-31	19	0		yes	2020-11-01
West Virginia		West Virginia	Treatment plant		NWSS_wv_Treatment plant_raw wastewater	Marshall, Boone, Mason, Mercer, Brooke, Ohio, Wood, Lewis, Monongalia, Harrison, Randolph, Mineral, Kanawha, Jefferson, Morgan		48328	2021-01-18	2021-02-01	25	0		yes	2020-11-01
West Virginia		West Virginia	Treatment plant		NWSS_wv_Treatment plant_raw wastewater	Marshall, Boone, Mason, Mercer, Brooke, Ohio, Wood, Lewis, Monongalia, Harrison, Randolph, Mineral, Kanawha, Jefferson, Morgan		48328	2021-01-19	2021-02-02	36	0		yes	2020-11-01
West Virginia		West Virginia	Treatment plant		NWSS_wv_Treatment plant_raw wastewater	Marshall, Boone, Mason, Mercer, Brooke, Ohio, Wood, Lewis, Monongalia, Harrison, Randolph, Mineral, Kanawha, Jefferson, Morgan		48328	2021-01-20	2021-02-03	38	0		yes	2020-11-01
West Virginia		West Virginia	Treatment plant		NWSS_wv_Treatment plant_raw wastewater	Marshall, Boone, Mason, Mercer, Brooke, Ohio, Wood, Lewis, Monongalia, Harrison, Randolph, Mineral, Kanawha, Jefferson, Morgan		48328	2021-01-21	2021-02-04	38	0		yes	2020-11-01
West Virginia		West Virginia	Treatment plant		NWSS_wv_Treatment plant_raw wastewater	Marshall, Boone, Mason, Mercer, Brooke, Ohio, Wood, Lewis, Monongalia, Harrison, Randolph, Mineral, Kanawha, Jefferson, Morgan		48328	2021-01-22	2021-02-05	46	0		yes	2020-11-01
West Virginia		West Virginia	Treatment plant		NWSS_wv_Treatment plant_raw wastewater	Marshall, Boone, Mason, Mercer, Brooke, Ohio, Wood, Lewis, Monongalia, Harrison, Randolph, Mineral, Kanawha, Jefferson, Morgan		48328	2021-01-23	2021-02-06	46	0		yes	2020-11-01
West Virginia		West Virginia	Treatment plant		NWSS_wv_Treatment plant_raw wastewater	Marshall, Boone, Mason, Mercer, Brooke, Ohio, Wood, Lewis, Monongalia, Harrison, Randolph, Mineral, Kanawha, Jefferson, Morgan		48328	2021-01-24	2021-02-07	37	0		yes	2020-11-01
West Virginia		West Virginia	Treatment plant		NWSS_wv_Treatment plant_raw wastewater	Marshall, Boone, Mason, Mercer, Brooke, Ohio, Wood, Lewis, Monongalia, Harrison, Randolph, Mineral, Kanawha, Jefferson, Morgan		48328	2021-01-25	2021-02-08	17	0		yes	2020-11-01
West Virginia		West Virginia	Treatment plant		NWSS_wv_Treatment plant_raw wastewater	Marshall, Boone, Mason, Mercer, Brooke, Ohio, Wood, Lewis, Monongalia, Harrison, Randolph, Mineral, Kanawha, Jefferson, Morgan		48328	2021-01-26	2021-02-09	7	0		yes	2020-11-01
West Virginia		West Virginia	Treatment plant		NWSS_wv_Treatment plant_raw wastewater	Marshall, Boone, Mason, Mercer, Brooke, Ohio, Wood, Lewis, Monongalia, Harrison, Randolph, Mineral, Kanawha, Jefferson, Morgan		48328	2021-01-27	2021-02-10	4	0		yes	2020-11-01
West Virginia		West Virginia	Treatment plant		NWSS_wv_Treatment plant_raw wastewater	Marshall, Boone, Mason, Mercer, Brooke, Ohio, Wood, Lewis, Monongalia, Harrison, Randolph, Mineral, Kanawha, Jefferson, Morgan		48328	2021-01-28	2021-02-11	-1	0		yes	2020-11-01
West Virginia		West Virginia	Treatment plant		NWSS_wv_Treatment plant_raw wastewater	Marshall, Boone, Mason, Mercer, Brooke, Ohio, Wood, Lewis, Monongalia, Harrison, Randolph, Mineral, Kanawha, Jefferson, Morgan		48328	2021-01-29	2021-02-12	-16	0		yes	2020-11-01
West Virginia		West Virginia	Treatment plant		NWSS_wv_Treatment plant_raw wastewater	Marshall, Boone, Mason, Mercer, Brooke, Ohio, Wood, Lewis, Monongalia, Harrison, Randolph, Mineral, Kanawha, Jefferson, Morgan		48328	2021-01-30	2021-02-13	-16	0		yes	2020-11-01
West Virginia		West Virginia	Treatment plant		NWSS_wv_Treatment plant_raw wastewater	Marshall, Boone, Mason, Mercer, Brooke, Ohio, Wood, Lewis, Monongalia, Harrison, Randolph, Mineral, Kanawha, Jefferson, Morgan		48328	2021-01-31	2021-02-14	-14	0		yes	2020-11-01
West Virginia		West Virginia	Treatment plant		NWSS_wv_Treatment plant_raw wastewater	Marshall, Boone, Mason, Mercer, Brooke, Ohio, Wood, Lewis, Monongalia, Harrison, Randolph, Mineral, Kanawha, Jefferson, Morgan		48328	2021-02-01	2021-02-15	-17	0		yes	2020-11-01
West Virginia		West Virginia	Treatment plant		NWSS_wv_Treatment plant_raw wastewater	Marshall, Boone, Mason, Mercer, Brooke, Ohio, Wood, Lewis, Monongalia, Harrison, Randolph, Mineral, Kanawha, Jefferson, Morgan		48328	2021-02-02	2021-02-16	-2	0		yes	2020-11-01
West Virginia		West Virginia	Treatment plant		NWSS_wv_Treatment plant_raw wastewater	Marshall, Boone, Mason, Mercer, Brooke, Ohio, Wood, Lewis, Monongalia, Harrison, Randolph, Mineral, Kanawha, Jefferson, Morgan		48328	2021-02-03	2021-02-17	4	0		yes	2020-11-01
West Virginia		West Virginia	Treatment plant		NWSS_wv_Treatment plant_raw wastewater	Marshall, Boone, Mason, Mercer, Brooke, Ohio, Wood, Lewis, Monongalia, Harrison, Randolph, Mineral, Kanawha, Jefferson, Morgan		48328	2021-02-04	2021-02-18	10	0		yes	2020-11-01
West Virginia		West Virginia	Treatment plant		NWSS_wv_Treatment plant_raw wastewater	Marshall, Boone, Mason, Mercer, Brooke, Ohio, Wood, Lewis, Monongalia, Harrison, Randolph, Mineral, Kanawha, Jefferson, Morgan		48328	2021-02-05	2021-02-19	17	0		yes	2020-11-01
West Virginia		West Virginia	Treatment plant		NWSS_wv_Treatment plant_raw wastewater	Marshall, Boone, Mason, Mercer, Brooke, Ohio, Wood, Lewis, Monongalia, Harrison, Randolph, Mineral, Kanawha, Jefferson, Morgan		48328	2021-02-06	2021-02-20	17	0		yes	2020-11-01
West Virginia		West Virginia	Treatment plant		NWSS_wv_Treatment plant_raw wastewater	Marshall, Boone, Mason, Mercer, Brooke, Ohio, Wood, Lewis, Monongalia, Harrison, Randolph, Mineral, Kanawha, Jefferson, Morgan		48328	2021-02-07	2021-02-21	17	0		yes	2020-11-01
West Virginia		West Virginia	Treatment plant		NWSS_wv_Treatment plant_raw wastewater	Marshall, Boone, Mason, Mercer, Brooke, Ohio, Wood, Lewis, Monongalia, Harrison, Randolph, Mineral, Kanawha, Jefferson, Morgan		48328	2021-02-08	2021-02-22	31	0		yes	2020-11-01
West Virginia		West Virginia	Treatment plant		NWSS_wv_Treatment plant_raw wastewater	Marshall, Boone, Mason, Mercer, Brooke, Ohio, Wood, Lewis, Monongalia, Harrison, Randolph, Mineral, Kanawha, Jefferson, Morgan		48328	2021-02-09	2021-02-23	46	0		yes	2020-11-01
West Virginia		West Virginia	Treatment plant		NWSS_wv_Treatment plant_raw wastewater	Marshall, Boone, Mason, Mercer, Brooke, Ohio, Wood, Lewis, Monongalia, Harrison, Randolph, Mineral, Kanawha, Jefferson, Morgan		48328	2021-02-10	2021-02-24	68	0		yes	2020-11-01
West Virginia		West Virginia	Treatment plant		NWSS_wv_Treatment plant_raw wastewater	Marshall, Boone, Mason, Mercer, Brooke, Ohio, Wood, Lewis, Monongalia, Harrison, Randolph, Mineral, Kanawha, Jefferson, Morgan		48328	2021-02-11	2021-02-25	86	0		yes	2020-11-01
West Virginia		West Virginia	Treatment plant		NWSS_wv_Treatment plant_raw wastewater	Marshall, Boone, Mason, Mercer, Brooke, Ohio, Wood, Lewis, Monongalia, Harrison, Randolph, Mineral, Kanawha, Jefferson, Morgan		48328	2021-02-12	2021-02-26	532	0		yes	2020-11-01
West Virginia		West Virginia	Treatment plant		NWSS_wv_Treatment plant_raw wastewater	Marshall, Boone, Mason, Mercer, Brooke, Ohio, Wood, Lewis, Monongalia, Harrison, Randolph, Mineral, Kanawha, Jefferson, Morgan		48328	2021-02-13	2021-02-27	532	0		yes	2020-11-01
West Virginia		West Virginia	Treatment plant		NWSS_wv_Treatment plant_raw wastewater	Marshall, Boone, Mason, Mercer, Brooke, Ohio, Wood, Lewis, Monongalia, Harrison, Randolph, Mineral, Kanawha, Jefferson, Morgan		48328	2021-02-14	2021-02-28	532	0		yes	2020-11-01
West Virginia		West Virginia	Treatment plant		NWSS_wv_Treatment plant_raw wastewater	Marshall, Boone, Mason, Mercer, Brooke, Ohio, Wood, Lewis, Monongalia, Harrison, Randolph, Mineral, Kanawha, Jefferson, Morgan		48328	2021-02-15	2021-03-01	2006	0		yes	2020-11-01
West Virginia		West Virginia	Treatment plant		NWSS_wv_Treatment plant_raw wastewater	Marshall, Boone, Mason, Mercer, Brooke, Ohio, Wood, Lewis, Monongalia, Harrison, Randolph, Mineral, Kanawha, Jefferson, Morgan		48328	2021-02-16	2021-03-02		0		yes	2020-11-01
West Virginia		West Virginia	Treatment plant		NWSS_wv_Treatment plant_raw wastewater	Marshall, Boone, Mason, Mercer, Brooke, Ohio, Wood, Lewis, Monongalia, Harrison, Randolph, Mineral, Kanawha, Jefferson, Morgan		48328	2021-02-17	2021-03-03				yes	2020-11-01
West Virginia		West Virginia	Treatment plant		NWSS_wv_Treatment plant_raw wastewater	Marshall, Boone, Mason, Mercer, Brooke, Ohio, Wood, Lewis, Monongalia, Harrison, Randolph, Mineral, Kanawha, Jefferson, Morgan		48328	2021-02-18	2021-03-04				yes	2020-11-01
West Virginia		West Virginia	Treatment plant		NWSS_wv_Treatment plant_raw wastewater	Marshall, Boone, Mason, Mercer, Brooke, Ohio, Wood, Lewis, Monongalia, Harrison, Randolph, Mineral, Kanawha, Jefferson, Morgan		48328	2021-02-19	2021-03-05				yes	2020-11-01
West Virginia		West Virginia	Treatment plant		NWSS_wv_Treatment plant_raw wastewater	Marshall, Boone, Mason, Mercer, Brooke, Ohio, Wood, Lewis, Monongalia, Harrison, Randolph, Mineral, Kanawha, Jefferson, Morgan		48328	2021-02-20	2021-03-06				yes	2020-11-01
West Virginia		West Virginia	Treatment plant		NWSS_wv_Treatment plant_raw wastewater	Marshall, Boone, Mason, Mercer, Brooke, Ohio, Wood, Lewis, Monongalia, Harrison, Randolph, Mineral, Kanawha, Jefferson, Morgan		48328	2021-02-21	2021-03-07		0		yes	2020-11-01
West Virginia		West Virginia	Treatment plant		NWSS_wv_Treatment plant_raw wastewater	Marshall, Boone, Mason, Mercer, Brooke, Ohio, Wood, Lewis, Monongalia, Harrison, Randolph, Mineral, Kanawha, Jefferson, Morgan		48328	2021-02-22	2021-03-08	-41	0		yes	2020-11-01
West Virginia		West Virginia	Treatment plant		NWSS_wv_Treatment plant_raw wastewater	Marshall, Boone, Mason, Mercer, Brooke, Ohio, Wood, Lewis, Monongalia, Harrison, Randolph, Mineral, Kanawha, Jefferson, Morgan		48328	2021-02-23	2021-03-09	-43	0		yes	2020-11-01
West Virginia		West Virginia	Treatment plant		NWSS_wv_Treatment plant_raw wastewater	Marshall, Boone, Mason, Mercer, Brooke, Ohio, Wood, Lewis, Monongalia, Harrison, Randolph, Mineral, Kanawha, Jefferson, Morgan		48328	2021-02-24	2021-03-10	-46	0		yes	2020-11-01
West Virginia		West Virginia	Treatment plant		NWSS_wv_Treatment plant_raw wastewater	Marshall, Boone, Mason, Mercer, Brooke, Ohio, Wood, Lewis, Monongalia, Harrison, Randolph, Mineral, Kanawha, Jefferson, Morgan		48328	2021-02-25	2021-03-11	-19	0		yes	2020-11-01
West Virginia		West Virginia	Treatment plant		NWSS_wv_Treatment plant_raw wastewater	Marshall, Boone, Mason, Mercer, Brooke, Ohio, Wood, Lewis, Monongalia, Harrison, Randolph, Mineral, Kanawha, Jefferson, Morgan		48328	2021-02-26	2021-03-12	-19	0		yes	2020-11-01
West Virginia		West Virginia	Treatment plant		NWSS_wv_Treatment plant_raw wastewater	Marshall, Boone, Mason, Mercer, Brooke, Ohio, Wood, Lewis, Monongalia, Harrison, Randolph, Mineral, Kanawha, Jefferson, Morgan		48328	2021-02-27	2021-03-13	-19	0		yes	2020-11-01
West Virginia		West Virginia	Treatment plant		NWSS_wv_Treatment plant_raw wastewater	Marshall, Boone, Mason, Mercer, Brooke, Ohio, Wood, Lewis, Monongalia, Harrison, Randolph, Mineral, Kanawha, Jefferson, Morgan		48328	2021-02-28	2021-03-14	-5	0		yes	2020-11-01
West Virginia		West Virginia	Treatment plant		NWSS_wv_Treatment plant_raw wastewater	Marshall, Boone, Mason, Mercer, Brooke, Ohio, Wood, Lewis, Monongalia, Harrison, Randolph, Mineral, Kanawha, Jefferson, Morgan		48328	2021-03-01	2021-03-15	-3	0		yes	2020-11-01
West Virginia		West Virginia	Treatment plant		NWSS_wv_Treatment plant_raw wastewater	Marshall, Boone, Mason, Mercer, Brooke, Ohio, Wood, Lewis, Monongalia, Harrison, Randolph, Mineral, Kanawha, Jefferson, Morgan		48328	2021-03-02	2021-03-16	-2	0		yes	2020-11-01
West Virginia		West Virginia	Treatment plant		NWSS_wv_Treatment plant_raw wastewater	Marshall, Boone, Mason, Mercer, Brooke, Ohio, Wood, Lewis, Monongalia, Harrison, Randolph, Mineral, Kanawha, Jefferson, Morgan		48328	2021-03-03	2021-03-17	-5	0		yes	2020-11-01
West Virginia		West Virginia	Treatment plant		NWSS_wv_Treatment plant_raw wastewater	Marshall, Boone, Mason, Mercer, Brooke, Ohio, Wood, Lewis, Monongalia, Harrison, Randolph, Mineral, Kanawha, Jefferson, Morgan		48328	2021-03-04	2021-03-18	4	0		yes	2020-11-01
West Virginia		West Virginia	Treatment plant		NWSS_wv_Treatment plant_raw wastewater	Marshall, Boone, Mason, Mercer, Brooke, Ohio, Wood, Lewis, Monongalia, Harrison, Randolph, Mineral, Kanawha, Jefferson, Morgan		48328	2021-03-05	2021-03-19	4	0		yes	2020-11-01
West Virginia		West Virginia	Treatment plant		NWSS_wv_Treatment plant_raw wastewater	Marshall, Boone, Mason, Mercer, Brooke, Ohio, Wood, Lewis, Monongalia, Harrison, Randolph, Mineral, Kanawha, Jefferson, Morgan		48328	2021-03-06	2021-03-20	4	0		yes	2020-11-01
West Virginia		West Virginia	Treatment plant		NWSS_wv_Treatment plant_raw wastewater	Marshall, Boone, Mason, Mercer, Brooke, Ohio, Wood, Lewis, Monongalia, Harrison, Randolph, Mineral, Kanawha, Jefferson, Morgan		48328	2021-03-07	2021-03-21	10	0		yes	2020-11-01
West Virginia		West Virginia	Treatment plant		NWSS_wv_Treatment plant_raw wastewater	Marshall, Boone, Mason, Mercer, Brooke, Ohio, Wood, Lewis, Monongalia, Harrison, Randolph, Mineral, Kanawha, Jefferson, Morgan		48328	2021-03-08	2021-03-22	16	0		yes	2020-11-01
West Virginia		West Virginia	Treatment plant		NWSS_wv_Treatment plant_raw wastewater	Marshall, Boone, Mason, Mercer, Brooke, Ohio, Wood, Lewis, Monongalia, Harrison, Randolph, Mineral, Kanawha, Jefferson, Morgan		48328	2021-03-09	2021-03-23	19	0		yes	2020-11-01
West Virginia		West Virginia	Treatment plant		NWSS_wv_Treatment plant_raw wastewater	Marshall, Boone, Mason, Mercer, Brooke, Ohio, Wood, Lewis, Monongalia, Harrison, Randolph, Mineral, Kanawha, Jefferson, Morgan		48328	2021-03-10	2021-03-24	11	0		yes	2020-11-01
West Virginia		West Virginia	Treatment plant		NWSS_wv_Treatment plant_raw wastewater	Marshall, Boone, Mason, Mercer, Brooke, Ohio, Wood, Lewis, Monongalia, Harrison, Randolph, Mineral, Kanawha, Jefferson, Morgan		48328	2021-03-11	2021-03-25	2	0		yes	2020-11-01
West Virginia		West Virginia	Treatment plant		NWSS_wv_Treatment plant_raw wastewater	Marshall, Boone, Mason, Mercer, Brooke, Ohio, Wood, Lewis, Monongalia, Harrison, Randolph, Mineral, Kanawha, Jefferson, Morgan		48328	2021-03-12	2021-03-26	2	0		yes	2020-11-01
West Virginia		West Virginia	Treatment plant		NWSS_wv_Treatment plant_raw wastewater	Marshall, Boone, Mason, Mercer, Brooke, Ohio, Wood, Lewis, Monongalia, Harrison, Randolph, Mineral, Kanawha, Jefferson, Morgan		48328	2021-03-13	2021-03-27	2	0		yes	2020-11-01
West Virginia		West Virginia	Treatment plant		NWSS_wv_Treatment plant_raw wastewater	Marshall, Boone, Mason, Mercer, Brooke, Ohio, Wood, Lewis, Monongalia, Harrison, Randolph, Mineral, Kanawha, Jefferson, Morgan		48328	2021-03-14	2021-03-28	13	0		yes	2020-11-01
West Virginia		West Virginia	Treatment plant		NWSS_wv_Treatment plant_raw wastewater	Marshall, Boone, Mason, Mercer, Brooke, Ohio, Wood, Lewis, Monongalia, Harrison, Randolph, Mineral, Kanawha, Jefferson, Morgan		48328	2021-03-15	2021-03-29	16	0		yes	2020-11-01
West Virginia		West Virginia	Treatment plant		NWSS_wv_Treatment plant_raw wastewater	Marshall, Boone, Mason, Mercer, Brooke, Ohio, Wood, Lewis, Monongalia, Harrison, Randolph, Mineral, Kanawha, Jefferson, Morgan		48328	2021-03-16	2021-03-30	17	0		yes	2020-11-01
West Virginia		West Virginia	Treatment plant		NWSS_wv_Treatment plant_raw wastewater	Marshall, Boone, Mason, Mercer, Brooke, Ohio, Wood, Lewis, Monongalia, Harrison, Randolph, Mineral, Kanawha, Jefferson, Morgan		48328	2021-03-17	2021-03-31	12	0		yes	2020-11-01
West Virginia		West Virginia	Treatment plant		NWSS_wv_Treatment plant_raw wastewater	Marshall, Boone, Mason, Mercer, Brooke, Ohio, Wood, Lewis, Monongalia, Harrison, Randolph, Mineral, Kanawha, Jefferson, Morgan		48328	2021-03-18	2021-04-01	8	0		yes	2020-11-01
West Virginia		West Virginia	Treatment plant		NWSS_wv_Treatment plant_raw wastewater	Marshall, Boone, Mason, Mercer, Brooke, Ohio, Wood, Lewis, Monongalia, Harrison, Randolph, Mineral, Kanawha, Jefferson, Morgan		48328	2021-03-19	2021-04-02	14	0		yes	2020-11-01
West Virginia		West Virginia	Treatment plant		NWSS_wv_Treatment plant_raw wastewater	Marshall, Boone, Mason, Mercer, Brooke, Ohio, Wood, Lewis, Monongalia, Harrison, Randolph, Mineral, Kanawha, Jefferson, Morgan		48328	2021-03-20	2021-04-03	14	0		yes	2020-11-01
West Virginia		West Virginia	Treatment plant		NWSS_wv_Treatment plant_raw wastewater	Marshall, Boone, Mason, Mercer, Brooke, Ohio, Wood, Lewis, Monongalia, Harrison, Randolph, Mineral, Kanawha, Jefferson, Morgan		48328	2021-03-21	2021-04-04	9	0		yes	2020-11-01
West Virginia		West Virginia	Treatment plant		NWSS_wv_Treatment plant_raw wastewater	Marshall, Boone, Mason, Mercer, Brooke, Ohio, Wood, Lewis, Monongalia, Harrison, Randolph, Mineral, Kanawha, Jefferson, Morgan		48328	2021-03-22	2021-04-05	5	0		yes	2020-11-01
West Virginia		West Virginia	Treatment plant		NWSS_wv_Treatment plant_raw wastewater	Marshall, Boone, Mason, Mercer, Brooke, Ohio, Wood, Lewis, Monongalia, Harrison, Randolph, Mineral, Kanawha, Jefferson, Morgan		48328	2021-03-23	2021-04-06	3	0		yes	2020-11-01
West Virginia		West Virginia	Treatment plant		NWSS_wv_Treatment plant_raw wastewater	Marshall, Boone, Mason, Mercer, Brooke, Ohio, Wood, Lewis, Monongalia, Harrison, Randolph, Mineral, Kanawha, Jefferson, Morgan		48328	2021-03-24	2021-04-07	2	0		yes	2020-11-01
West Virginia		West Virginia	Treatment plant		NWSS_wv_Treatment plant_raw wastewater	Marshall, Boone, Mason, Mercer, Brooke, Ohio, Wood, Lewis, Monongalia, Harrison, Randolph, Mineral, Kanawha, Jefferson, Morgan		48328	2021-03-25	2021-04-08	-8	0		yes	2020-11-01
West Virginia		West Virginia	Treatment plant		NWSS_wv_Treatment plant_raw wastewater	Marshall, Boone, Mason, Mercer, Brooke, Ohio, Wood, Lewis, Monongalia, Harrison, Randolph, Mineral, Kanawha, Jefferson, Morgan		48328	2021-03-26	2021-04-09	-21	0		yes	2020-11-01
West Virginia		West Virginia	Treatment plant		NWSS_wv_Treatment plant_raw wastewater	Marshall, Boone, Mason, Mercer, Brooke, Ohio, Wood, Lewis, Monongalia, Harrison, Randolph, Mineral, Kanawha, Jefferson, Morgan		48328	2021-03-27	2021-04-10	-21	0		yes	2020-11-01
West Virginia		West Virginia	Treatment plant		NWSS_wv_Treatment plant_raw wastewater	Marshall, Boone, Mason, Mercer, Brooke, Ohio, Wood, Lewis, Monongalia, Harrison, Randolph, Mineral, Kanawha, Jefferson, Morgan		48328	2021-03-28	2021-04-11	-23	0		yes	2020-11-01
West Virginia		West Virginia	Treatment plant		NWSS_wv_Treatment plant_raw wastewater	Marshall, Boone, Mason, Mercer, Brooke, Ohio, Wood, Lewis, Monongalia, Harrison, Randolph, Mineral, Kanawha, Jefferson, Morgan		48328	2021-03-29	2021-04-12	-6	0		yes	2020-11-01
West Virginia		West Virginia	Treatment plant		NWSS_wv_Treatment plant_raw wastewater	Marshall, Boone, Mason, Mercer, Brooke, Ohio, Wood, Lewis, Monongalia, Harrison, Randolph, Mineral, Kanawha, Jefferson, Morgan		48328	2021-03-30	2021-04-13	2	0		yes	2020-11-01
West Virginia		West Virginia	Treatment plant		NWSS_wv_Treatment plant_raw wastewater	Marshall, Boone, Mason, Mercer, Brooke, Ohio, Wood, Lewis, Monongalia, Harrison, Randolph, Mineral, Kanawha, Jefferson, Morgan		48328	2021-03-31	2021-04-14	9	0		yes	2020-11-01
West Virginia		West Virginia	Treatment plant		NWSS_wv_Treatment plant_raw wastewater	Marshall, Boone, Mason, Mercer, Brooke, Ohio, Wood, Lewis, Monongalia, Harrison, Randolph, Mineral, Kanawha, Jefferson, Morgan		48328	2021-04-01	2021-04-15	10	0		yes	2020-11-01
West Virginia		West Virginia	Treatment plant		NWSS_wv_Treatment plant_raw wastewater	Marshall, Boone, Mason, Mercer, Brooke, Ohio, Wood, Lewis, Monongalia, Harrison, Randolph, Mineral, Kanawha, Jefferson, Morgan		48328	2021-04-02	2021-04-16	23	0		yes	2020-11-01
West Virginia		West Virginia	Treatment plant		NWSS_wv_Treatment plant_raw wastewater	Marshall, Boone, Mason, Mercer, Brooke, Ohio, Wood, Lewis, Monongalia, Harrison, Randolph, Mineral, Kanawha, Jefferson, Morgan		48328	2021-04-03	2021-04-17	23	0		yes	2020-11-01
West Virginia		West Virginia	Treatment plant		NWSS_wv_Treatment plant_raw wastewater	Marshall, Boone, Mason, Mercer, Brooke, Ohio, Wood, Lewis, Monongalia, Harrison, Randolph, Mineral, Kanawha, Jefferson, Morgan		48328	2021-04-04	2021-04-18	9	0		yes	2020-11-01
West Virginia		West Virginia	Treatment plant		NWSS_wv_Treatment plant_raw wastewater	Marshall, Boone, Mason, Mercer, Brooke, Ohio, Wood, Lewis, Monongalia, Harrison, Randolph, Mineral, Kanawha, Jefferson, Morgan		48328	2021-04-05	2021-04-19	5	0		yes	2020-11-01
West Virginia		West Virginia	Treatment plant		NWSS_wv_Treatment plant_raw wastewater	Marshall, Boone, Mason, Mercer, Brooke, Ohio, Wood, Lewis, Monongalia, Harrison, Randolph, Mineral, Kanawha, Jefferson, Morgan		48328	2021-04-06	2021-04-20	-2	0		yes	2020-11-01
West Virginia		West Virginia	Treatment plant		NWSS_wv_Treatment plant_raw wastewater	Marshall, Boone, Mason, Mercer, Brooke, Ohio, Wood, Lewis, Monongalia, Harrison, Randolph, Mineral, Kanawha, Jefferson, Morgan		48328	2021-04-07	2021-04-21	-9	0		yes	2020-11-01
West Virginia		West Virginia	Treatment plant		NWSS_wv_Treatment plant_raw wastewater	Marshall, Boone, Mason, Mercer, Brooke, Ohio, Wood, Lewis, Monongalia, Harrison, Randolph, Mineral, Kanawha, Jefferson, Morgan		48328	2021-04-08	2021-04-22	-14	0		yes	2020-11-01
West Virginia		West Virginia	Treatment plant		NWSS_wv_Treatment plant_raw wastewater	Marshall, Boone, Mason, Mercer, Brooke, Ohio, Wood, Lewis, Monongalia, Harrison, Randolph, Mineral, Kanawha, Jefferson, Morgan		48328	2021-04-09	2021-04-23	-23	0		yes	2020-11-01
West Virginia		West Virginia	Treatment plant		NWSS_wv_Treatment plant_raw wastewater	Marshall, Boone, Mason, Mercer, Brooke, Ohio, Wood, Lewis, Monongalia, Harrison, Randolph, Mineral, Kanawha, Jefferson, Morgan		48328	2021-04-10	2021-04-24	-23	0		yes	2020-11-01
West Virginia		West Virginia	Treatment plant		NWSS_wv_Treatment plant_raw wastewater	Marshall, Boone, Mason, Mercer, Brooke, Ohio, Wood, Lewis, Monongalia, Harrison, Randolph, Mineral, Kanawha, Jefferson, Morgan		48328	2021-04-11	2021-04-25	-21	0		yes	2020-11-01
West Virginia		West Virginia	Treatment plant		NWSS_wv_Treatment plant_raw wastewater	Marshall, Boone, Mason, Mercer, Brooke, Ohio, Wood, Lewis, Monongalia, Harrison, Randolph, Mineral, Kanawha, Jefferson, Morgan		48328	2021-04-12	2021-04-26	-21	0		yes	2020-11-01
West Virginia		West Virginia	Treatment plant		NWSS_wv_Treatment plant_raw wastewater	Marshall, Boone, Mason, Mercer, Brooke, Ohio, Wood, Lewis, Monongalia, Harrison, Randolph, Mineral, Kanawha, Jefferson, Morgan		48328	2021-04-13	2021-04-27	-15	0		yes	2020-11-01
West Virginia		West Virginia	Treatment plant		NWSS_wv_Treatment plant_raw wastewater	Marshall, Boone, Mason, Mercer, Brooke, Ohio, Wood, Lewis, Monongalia, Harrison, Randolph, Mineral, Kanawha, Jefferson, Morgan		48328	2021-04-14	2021-04-28	-11	0		yes	2020-11-01
West Virginia		West Virginia	Treatment plant		NWSS_wv_Treatment plant_raw wastewater	Marshall, Boone, Mason, Mercer, Brooke, Ohio, Wood, Lewis, Monongalia, Harrison, Randolph, Mineral, Kanawha, Jefferson, Morgan		48328	2021-04-15	2021-04-29	-10	0		yes	2020-11-01
West Virginia		West Virginia	Treatment plant		NWSS_wv_Treatment plant_raw wastewater	Marshall, Boone, Mason, Mercer, Brooke, Ohio, Wood, Lewis, Monongalia, Harrison, Randolph, Mineral, Kanawha, Jefferson, Morgan		48328	2021-04-16	2021-04-30	-3	0		yes	2020-11-01
West Virginia		West Virginia	Treatment plant		NWSS_wv_Treatment plant_raw wastewater	Marshall, Boone, Mason, Mercer, Brooke, Ohio, Wood, Lewis, Monongalia, Harrison, Randolph, Mineral, Kanawha, Jefferson, Morgan		48328	2021-04-17	2021-05-01	-3	0		yes	2020-11-01
West Virginia		West Virginia	Treatment plant		NWSS_wv_Treatment plant_raw wastewater	Marshall, Boone, Mason, Mercer, Brooke, Ohio, Wood, Lewis, Monongalia, Harrison, Randolph, Mineral, Kanawha, Jefferson, Morgan		48328	2021-04-18	2021-05-02	16	0		yes	2020-11-01
West Virginia		West Virginia	Treatment plant		NWSS_wv_Treatment plant_raw wastewater	Marshall, Boone, Mason, Mercer, Brooke, Ohio, Wood, Lewis, Monongalia, Harrison, Randolph, Mineral, Kanawha, Jefferson, Morgan		48328	2021-04-19	2021-05-03	25	0		yes	2020-11-01
West Virginia		West Virginia	Treatment plant		NWSS_wv_Treatment plant_raw wastewater	Marshall, Boone, Mason, Mercer, Brooke, Ohio, Wood, Lewis, Monongalia, Harrison, Randolph, Mineral, Kanawha, Jefferson, Morgan		48328	2021-04-20	2021-05-04	37	0		yes	2020-11-01
West Virginia		West Virginia	Treatment plant		NWSS_wv_Treatment plant_raw wastewater	Marshall, Boone, Mason, Mercer, Brooke, Ohio, Wood, Lewis, Monongalia, Harrison, Randolph, Mineral, Kanawha, Jefferson, Morgan		48328	2021-04-21	2021-05-05	51	0		yes	2020-11-01
West Virginia		West Virginia	Treatment plant		NWSS_wv_Treatment plant_raw wastewater	Marshall, Boone, Mason, Mercer, Brooke, Ohio, Wood, Lewis, Monongalia, Harrison, Randolph, Mineral, Kanawha, Jefferson, Morgan		48328	2021-04-22	2021-05-06	58	0		yes	2020-11-01
West Virginia		West Virginia	Treatment plant		NWSS_wv_Treatment plant_raw wastewater	Marshall, Boone, Mason, Mercer, Brooke, Ohio, Wood, Lewis, Monongalia, Harrison, Randolph, Mineral, Kanawha, Jefferson, Morgan		48328	2021-04-23	2021-05-07	73	0		yes	2020-11-01
West Virginia		West Virginia	Treatment plant		NWSS_wv_Treatment plant_raw wastewater	Marshall, Boone, Mason, Mercer, Brooke, Ohio, Wood, Lewis, Monongalia, Harrison, Randolph, Mineral, Kanawha, Jefferson, Morgan		48328	2021-04-24	2021-05-08	73	0		yes	2020-11-01
West Virginia		West Virginia	Treatment plant		NWSS_wv_Treatment plant_raw wastewater	Marshall, Boone, Mason, Mercer, Brooke, Ohio, Wood, Lewis, Monongalia, Harrison, Randolph, Mineral, Kanawha, Jefferson, Morgan		48328	2021-04-25	2021-05-09	73	0		yes	2020-11-01
West Virginia		West Virginia	Treatment plant		NWSS_wv_Treatment plant_raw wastewater	Marshall, Boone, Mason, Mercer, Brooke, Ohio, Wood, Lewis, Monongalia, Harrison, Randolph, Mineral, Kanawha, Jefferson, Morgan		48328	2021-04-26	2021-05-10	77	0		yes	2020-11-01
West Virginia		West Virginia	Treatment plant		NWSS_wv_Treatment plant_raw wastewater	Marshall, Boone, Mason, Mercer, Brooke, Ohio, Wood, Lewis, Monongalia, Harrison, Randolph, Mineral, Kanawha, Jefferson, Morgan		48328	2021-04-27	2021-05-11	64	0		yes	2020-11-01
West Virginia		West Virginia	Treatment plant		NWSS_wv_Treatment plant_raw wastewater	Marshall, Boone, Mason, Mercer, Brooke, Ohio, Wood, Lewis, Monongalia, Harrison, Randolph, Mineral, Kanawha, Jefferson, Morgan		48328	2021-04-28	2021-05-12	37	0		yes	2020-11-01
West Virginia		West Virginia	Treatment plant		NWSS_wv_Treatment plant_raw wastewater	Marshall, Boone, Mason, Mercer, Brooke, Ohio, Wood, Lewis, Monongalia, Harrison, Randolph, Mineral, Kanawha, Jefferson, Morgan		48328	2021-04-29	2021-05-13	11	0		yes	2020-11-01
West Virginia		West Virginia	Treatment plant		NWSS_wv_Treatment plant_raw wastewater	Marshall, Boone, Mason, Mercer, Brooke, Ohio, Wood, Lewis, Monongalia, Harrison, Randolph, Mineral, Kanawha, Jefferson, Morgan		48328	2021-04-30	2021-05-14	-13	0		yes	2020-11-01
West Virginia		West Virginia	Treatment plant		NWSS_wv_Treatment plant_raw wastewater	Marshall, Boone, Mason, Mercer, Brooke, Ohio, Wood, Lewis, Monongalia, Harrison, Randolph, Mineral, Kanawha, Jefferson, Morgan		48328	2021-05-01	2021-05-15	-13	0		yes	2020-11-01
West Virginia		West Virginia	Treatment plant		NWSS_wv_Treatment plant_raw wastewater	Marshall, Boone, Mason, Mercer, Brooke, Ohio, Wood, Lewis, Monongalia, Harrison, Randolph, Mineral, Kanawha, Jefferson, Morgan		48328	2021-05-02	2021-05-16	-26	0		yes	2020-11-01
West Virginia		West Virginia	Treatment plant		NWSS_wv_Treatment plant_raw wastewater	Marshall, Boone, Mason, Mercer, Brooke, Ohio, Wood, Lewis, Monongalia, Harrison, Randolph, Mineral, Kanawha, Jefferson, Morgan		48328	2021-05-03	2021-05-17	-32	0		yes	2020-11-01
West Virginia		West Virginia	Treatment plant		NWSS_wv_Treatment plant_raw wastewater	Marshall, Boone, Mason, Mercer, Brooke, Ohio, Wood, Lewis, Monongalia, Harrison, Randolph, Mineral, Kanawha, Jefferson, Morgan		48328	2021-05-04	2021-05-18	-17	11		yes	2020-11-01
West Virginia		West Virginia	Treatment plant		NWSS_wv_Treatment plant_raw wastewater	Marshall, Boone, Mason, Mercer, Brooke, Ohio, Wood, Lewis, Monongalia, Harrison, Randolph, Mineral, Kanawha, Jefferson, Morgan		48328	2021-05-05	2021-05-19	-11	22		yes	2020-11-01
West Virginia		West Virginia	Treatment plant		NWSS_wv_Treatment plant_raw wastewater	Marshall, Boone, Mason, Mercer, Brooke, Ohio, Wood, Lewis, Monongalia, Harrison, Randolph, Mineral, Kanawha, Jefferson, Morgan		48328	2021-05-06	2021-05-20	28	33		yes	2020-11-01
West Virginia		West Virginia	Treatment plant		NWSS_wv_Treatment plant_raw wastewater	Marshall, Boone, Mason, Mercer, Brooke, Ohio, Wood, Lewis, Monongalia, Harrison, Randolph, Mineral, Kanawha, Jefferson, Morgan		48328	2021-05-07	2021-05-21	82	38		yes	2020-11-01
West Virginia		West Virginia	Treatment plant		NWSS_wv_Treatment plant_raw wastewater	Marshall, Boone, Mason, Mercer, Brooke, Ohio, Wood, Lewis, Monongalia, Harrison, Randolph, Mineral, Kanawha, Jefferson, Morgan		48328	2021-05-08	2021-05-22	82	38		yes	2020-11-01
West Virginia		West Virginia	Treatment plant		NWSS_wv_Treatment plant_raw wastewater	Marshall, Boone, Mason, Mercer, Brooke, Ohio, Wood, Lewis, Monongalia, Harrison, Randolph, Mineral, Kanawha, Jefferson, Morgan		48328	2021-05-09	2021-05-23	35	44		yes	2020-11-01
West Virginia		West Virginia	Treatment plant		NWSS_wv_Treatment plant_raw wastewater	Marshall, Boone, Mason, Mercer, Brooke, Ohio, Wood, Lewis, Monongalia, Harrison, Randolph, Mineral, Kanawha, Jefferson, Morgan		48328	2021-05-10	2021-05-24	128	50		yes	2020-11-01
West Virginia		West Virginia	Treatment plant		NWSS_wv_Treatment plant_raw wastewater	Marshall, Boone, Mason, Mercer, Brooke, Ohio, Wood, Lewis, Monongalia, Harrison, Randolph, Mineral, Kanawha, Jefferson, Morgan		48328	2021-05-11	2021-05-25	46	45		yes	2020-11-01
West Virginia		West Virginia	Treatment plant		NWSS_wv_Treatment plant_raw wastewater	Marshall, Boone, Mason, Mercer, Brooke, Ohio, Wood, Lewis, Monongalia, Harrison, Randolph, Mineral, Kanawha, Jefferson, Morgan		48328	2021-05-12	2021-05-26	17	45		yes	2020-11-01
West Virginia		West Virginia	Treatment plant		NWSS_wv_Treatment plant_raw wastewater	Marshall, Boone, Mason, Mercer, Brooke, Ohio, Wood, Lewis, Monongalia, Harrison, Randolph, Mineral, Kanawha, Jefferson, Morgan		48328	2021-05-13	2021-05-27	-8	45		yes	2020-11-01
West Virginia		West Virginia	Treatment plant		NWSS_wv_Treatment plant_raw wastewater	Marshall, Boone, Mason, Mercer, Brooke, Ohio, Wood, Lewis, Monongalia, Harrison, Randolph, Mineral, Kanawha, Jefferson, Morgan		48328	2021-05-14	2021-05-28	-20	50		yes	2020-11-01
West Virginia		West Virginia	Treatment plant		NWSS_wv_Treatment plant_raw wastewater	Marshall, Boone, Mason, Mercer, Brooke, Ohio, Wood, Lewis, Monongalia, Harrison, Randolph, Mineral, Kanawha, Jefferson, Morgan		48328	2021-05-15	2021-05-29	-20	50		yes	2020-11-01
West Virginia		West Virginia	Treatment plant		NWSS_wv_Treatment plant_raw wastewater	Marshall, Boone, Mason, Mercer, Brooke, Ohio, Wood, Lewis, Monongalia, Harrison, Randolph, Mineral, Kanawha, Jefferson, Morgan		48328	2021-05-16	2021-05-30	37	55		yes	2020-11-01
West Virginia		West Virginia	Treatment plant		NWSS_wv_Treatment plant_raw wastewater	Marshall, Boone, Mason, Mercer, Brooke, Ohio, Wood, Lewis, Monongalia, Harrison, Randolph, Mineral, Kanawha, Jefferson, Morgan		48328	2021-05-17	2021-05-31	64	64		yes	2020-11-01
West Virginia		West Virginia	Treatment plant		NWSS_wv_Treatment plant_raw wastewater	Marshall, Boone, Mason, Mercer, Brooke, Ohio, Wood, Lewis, Monongalia, Harrison, Randolph, Mineral, Kanawha, Jefferson, Morgan		48328	2021-05-18	2021-06-01	-7	64		yes	2020-11-01
West Virginia		West Virginia	Treatment plant		NWSS_wv_Treatment plant_raw wastewater	Marshall, Boone, Mason, Mercer, Brooke, Ohio, Wood, Lewis, Monongalia, Harrison, Randolph, Mineral, Kanawha, Jefferson, Morgan		48328	2021-05-19	2021-06-02	28	64		yes	2020-11-01
West Virginia		West Virginia	Treatment plant		NWSS_wv_Treatment plant_raw wastewater	Marshall, Boone, Mason, Mercer, Brooke, Ohio, Wood, Lewis, Monongalia, Harrison, Randolph, Mineral, Kanawha, Jefferson, Morgan		48328	2021-05-20	2021-06-03	47	64		yes	2020-11-01
West Virginia		West Virginia	Treatment plant		NWSS_wv_Treatment plant_raw wastewater	Marshall, Boone, Mason, Mercer, Brooke, Ohio, Wood, Lewis, Monongalia, Harrison, Randolph, Mineral, Kanawha, Jefferson, Morgan		48328	2021-05-21	2021-06-04	128	60		yes	2020-11-01
West Virginia		West Virginia	Treatment plant		NWSS_wv_Treatment plant_raw wastewater	Marshall, Boone, Mason, Mercer, Brooke, Ohio, Wood, Lewis, Monongalia, Harrison, Randolph, Mineral, Kanawha, Jefferson, Morgan		48328	2021-05-22	2021-06-05	128	60		yes	2020-11-01
West Virginia		West Virginia	Treatment plant		NWSS_wv_Treatment plant_raw wastewater	Marshall, Boone, Mason, Mercer, Brooke, Ohio, Wood, Lewis, Monongalia, Harrison, Randolph, Mineral, Kanawha, Jefferson, Morgan		48328	2021-05-23	2021-06-06	46	55		yes	2020-11-01
West Virginia		West Virginia	Treatment plant		NWSS_wv_Treatment plant_raw wastewater	Marshall, Boone, Mason, Mercer, Brooke, Ohio, Wood, Lewis, Monongalia, Harrison, Randolph, Mineral, Kanawha, Jefferson, Morgan		48328	2021-05-24	2021-06-07	-14	45		yes	2020-11-01
West Virginia		West Virginia	Treatment plant		NWSS_wv_Treatment plant_raw wastewater	Marshall, Boone, Mason, Mercer, Brooke, Ohio, Wood, Lewis, Monongalia, Harrison, Randolph, Mineral, Kanawha, Jefferson, Morgan		48328	2021-05-25	2021-06-08	4	36		yes	2020-11-01
West Virginia		West Virginia	Treatment plant		NWSS_wv_Treatment plant_raw wastewater	Marshall, Boone, Mason, Mercer, Brooke, Ohio, Wood, Lewis, Monongalia, Harrison, Randolph, Mineral, Kanawha, Jefferson, Morgan		48328	2021-05-26	2021-06-09	-37	36		yes	2020-11-01
West Virginia		West Virginia	Treatment plant		NWSS_wv_Treatment plant_raw wastewater	Marshall, Boone, Mason, Mercer, Brooke, Ohio, Wood, Lewis, Monongalia, Harrison, Randolph, Mineral, Kanawha, Jefferson, Morgan		48328	2021-05-27	2021-06-10	-64	36		yes	2020-11-01
West Virginia		West Virginia	Treatment plant		NWSS_wv_Treatment plant_raw wastewater	Marshall, Boone, Mason, Mercer, Brooke, Ohio, Wood, Lewis, Monongalia, Harrison, Randolph, Mineral, Kanawha, Jefferson, Morgan		48328	2021-05-28	2021-06-11	-85	40		yes	2020-11-01
West Virginia		West Virginia	Treatment plant		NWSS_wv_Treatment plant_raw wastewater	Marshall, Boone, Mason, Mercer, Brooke, Ohio, Wood, Lewis, Monongalia, Harrison, Randolph, Mineral, Kanawha, Jefferson, Morgan		48328	2021-05-29	2021-06-12	-85	40		yes	2020-11-01
West Virginia		West Virginia	Treatment plant		NWSS_wv_Treatment plant_raw wastewater	Marshall, Boone, Mason, Mercer, Brooke, Ohio, Wood, Lewis, Monongalia, Harrison, Randolph, Mineral, Kanawha, Jefferson, Morgan		48328	2021-05-30	2021-06-13	-77	36		yes	2020-11-01
West Virginia		West Virginia	Treatment plant		NWSS_wv_Treatment plant_raw wastewater	Marshall, Boone, Mason, Mercer, Brooke, Ohio, Wood, Lewis, Monongalia, Harrison, Randolph, Mineral, Kanawha, Jefferson, Morgan		48328	2021-05-31	2021-06-14	-62	27		yes	2020-11-01
West Virginia		West Virginia	Treatment plant		NWSS_wv_Treatment plant_raw wastewater	Marshall, Boone, Mason, Mercer, Brooke, Ohio, Wood, Lewis, Monongalia, Harrison, Randolph, Mineral, Kanawha, Jefferson, Morgan		48328	2021-06-01	2021-06-15	-17	27		yes	2020-11-01
West Virginia		West Virginia	Treatment plant		NWSS_wv_Treatment plant_raw wastewater	Marshall, Boone, Mason, Mercer, Brooke, Ohio, Wood, Lewis, Monongalia, Harrison, Randolph, Mineral, Kanawha, Jefferson, Morgan		48328	2021-06-02	2021-06-16	-35	27		yes	2020-11-01
West Virginia		West Virginia	Treatment plant		NWSS_wv_Treatment plant_raw wastewater	Marshall, Boone, Mason, Mercer, Brooke, Ohio, Wood, Lewis, Monongalia, Harrison, Randolph, Mineral, Kanawha, Jefferson, Morgan		48328	2021-06-03	2021-06-17	15	27		yes	2020-11-01
West Virginia		West Virginia	Treatment plant		NWSS_wv_Treatment plant_raw wastewater	Marshall, Boone, Mason, Mercer, Brooke, Ohio, Wood, Lewis, Monongalia, Harrison, Randolph, Mineral, Kanawha, Jefferson, Morgan		48328	2021-06-04	2021-06-18	145	20		yes	2020-11-01
West Virginia		West Virginia	Treatment plant		NWSS_wv_Treatment plant_raw wastewater	Marshall, Boone, Mason, Mercer, Brooke, Ohio, Wood, Lewis, Monongalia, Harrison, Randolph, Mineral, Kanawha, Jefferson, Morgan		48328	2021-06-05	2021-06-19	145	20		yes	2020-11-01
West Virginia		West Virginia	Treatment plant		NWSS_wv_Treatment plant_raw wastewater	Marshall, Boone, Mason, Mercer, Brooke, Ohio, Wood, Lewis, Monongalia, Harrison, Randolph, Mineral, Kanawha, Jefferson, Morgan		48328	2021-06-06	2021-06-20	169	27		yes	2020-11-01
West Virginia		West Virginia	Treatment plant		NWSS_wv_Treatment plant_raw wastewater	Marshall, Boone, Mason, Mercer, Brooke, Ohio, Wood, Lewis, Monongalia, Harrison, Randolph, Mineral, Kanawha, Jefferson, Morgan		48328	2021-06-07	2021-06-21	140	27		yes	2020-11-01
West Virginia		West Virginia	Treatment plant		NWSS_wv_Treatment plant_raw wastewater	Marshall, Boone, Mason, Mercer, Brooke, Ohio, Wood, Lewis, Monongalia, Harrison, Randolph, Mineral, Kanawha, Jefferson, Morgan		48328	2021-06-08	2021-06-22	178	36		yes	2020-11-01
West Virginia		West Virginia	Treatment plant		NWSS_wv_Treatment plant_raw wastewater	Marshall, Boone, Mason, Mercer, Brooke, Ohio, Wood, Lewis, Monongalia, Harrison, Randolph, Mineral, Kanawha, Jefferson, Morgan		48328	2021-06-09	2021-06-23	177	36		yes	2020-11-01
West Virginia		West Virginia	Treatment plant		NWSS_wv_Treatment plant_raw wastewater	Marshall, Boone, Mason, Mercer, Brooke, Ohio, Wood, Lewis, Monongalia, Harrison, Randolph, Mineral, Kanawha, Jefferson, Morgan		48328	2021-06-10	2021-06-24	73	36		yes	2020-11-01
West Virginia		West Virginia	Treatment plant		NWSS_wv_Treatment plant_raw wastewater	Marshall, Boone, Mason, Mercer, Brooke, Ohio, Wood, Lewis, Monongalia, Harrison, Randolph, Mineral, Kanawha, Jefferson, Morgan		48328	2021-06-11	2021-06-25	32	40		yes	2020-11-01
West Virginia		West Virginia	Treatment plant		NWSS_wv_Treatment plant_raw wastewater	Marshall, Boone, Mason, Mercer, Brooke, Ohio, Wood, Lewis, Monongalia, Harrison, Randolph, Mineral, Kanawha, Jefferson, Morgan		48328	2021-06-12	2021-06-26	32	40		yes	2020-11-01
West Virginia		West Virginia	Treatment plant		NWSS_wv_Treatment plant_raw wastewater	Marshall, Boone, Mason, Mercer, Brooke, Ohio, Wood, Lewis, Monongalia, Harrison, Randolph, Mineral, Kanawha, Jefferson, Morgan		48328	2021-06-13	2021-06-27	21	45		yes	2020-11-01
West Virginia		West Virginia	Treatment plant		NWSS_wv_Treatment plant_raw wastewater	Marshall, Boone, Mason, Mercer, Brooke, Ohio, Wood, Lewis, Monongalia, Harrison, Randolph, Mineral, Kanawha, Jefferson, Morgan		48328	2021-06-14	2021-06-28	-26	45		yes	2020-11-01
West Virginia		West Virginia	Treatment plant		NWSS_wv_Treatment plant_raw wastewater	Marshall, Boone, Mason, Mercer, Brooke, Ohio, Wood, Lewis, Monongalia, Harrison, Randolph, Mineral, Kanawha, Jefferson, Morgan		48328	2021-06-15	2021-06-29	-45	45		yes	2020-11-01
West Virginia		West Virginia	Treatment plant		NWSS_wv_Treatment plant_raw wastewater	Marshall, Boone, Mason, Mercer, Brooke, Ohio, Wood, Lewis, Monongalia, Harrison, Randolph, Mineral, Kanawha, Jefferson, Morgan		48328	2021-06-16	2021-06-30	-9	45		yes	2020-11-01
West Virginia		West Virginia	Treatment plant		NWSS_wv_Treatment plant_raw wastewater	Marshall, Boone, Mason, Mercer, Brooke, Ohio, Wood, Lewis, Monongalia, Harrison, Randolph, Mineral, Kanawha, Jefferson, Morgan		48328	2021-06-17	2021-07-01	17	55		yes	2020-11-01
West Virginia		West Virginia	Treatment plant		NWSS_wv_Treatment plant_raw wastewater	Marshall, Boone, Mason, Mercer, Brooke, Ohio, Wood, Lewis, Monongalia, Harrison, Randolph, Mineral, Kanawha, Jefferson, Morgan		48328	2021-06-18	2021-07-02	26	50		yes	2020-11-01
West Virginia		West Virginia	Treatment plant		NWSS_wv_Treatment plant_raw wastewater	Marshall, Boone, Mason, Mercer, Brooke, Ohio, Wood, Lewis, Monongalia, Harrison, Randolph, Mineral, Kanawha, Jefferson, Morgan		48328	2021-06-19	2021-07-03	26	50		yes	2020-11-01
West Virginia		West Virginia	Treatment plant		NWSS_wv_Treatment plant_raw wastewater	Marshall, Boone, Mason, Mercer, Brooke, Ohio, Wood, Lewis, Monongalia, Harrison, Randolph, Mineral, Kanawha, Jefferson, Morgan		48328	2021-06-20	2021-07-04	-24	45		yes	2020-11-01
West Virginia		West Virginia	Treatment plant		NWSS_wv_Treatment plant_raw wastewater	Marshall, Boone, Mason, Mercer, Brooke, Ohio, Wood, Lewis, Monongalia, Harrison, Randolph, Mineral, Kanawha, Jefferson, Morgan		48328	2021-06-21	2021-07-05	-35	36		yes	2020-11-01
West Virginia		West Virginia	Treatment plant		NWSS_wv_Treatment plant_raw wastewater	Marshall, Boone, Mason, Mercer, Brooke, Ohio, Wood, Lewis, Monongalia, Harrison, Randolph, Mineral, Kanawha, Jefferson, Morgan		48328	2021-06-22	2021-07-06	-27	45		yes	2020-11-01
West Virginia		West Virginia	Treatment plant		NWSS_wv_Treatment plant_raw wastewater	Marshall, Boone, Mason, Mercer, Brooke, Ohio, Wood, Lewis, Monongalia, Harrison, Randolph, Mineral, Kanawha, Jefferson, Morgan		48328	2021-06-23	2021-07-07	2	36		yes	2020-11-01
West Virginia		West Virginia	Treatment plant		NWSS_wv_Treatment plant_raw wastewater	Marshall, Boone, Mason, Mercer, Brooke, Ohio, Wood, Lewis, Monongalia, Harrison, Randolph, Mineral, Kanawha, Jefferson, Morgan		48328	2021-06-24	2021-07-08	114	45		yes	2020-11-01
West Virginia		West Virginia	Treatment plant		NWSS_wv_Treatment plant_raw wastewater	Marshall, Boone, Mason, Mercer, Brooke, Ohio, Wood, Lewis, Monongalia, Harrison, Randolph, Mineral, Kanawha, Jefferson, Morgan		48328	2021-06-25	2021-07-09	93	50		yes	2020-11-01
West Virginia		West Virginia	Treatment plant		NWSS_wv_Treatment plant_raw wastewater	Marshall, Boone, Mason, Mercer, Brooke, Ohio, Wood, Lewis, Monongalia, Harrison, Randolph, Mineral, Kanawha, Jefferson, Morgan		48328	2021-06-26	2021-07-10	93	50		yes	2020-11-01
West Virginia		West Virginia	Treatment plant		NWSS_wv_Treatment plant_raw wastewater	Marshall, Boone, Mason, Mercer, Brooke, Ohio, Wood, Lewis, Monongalia, Harrison, Randolph, Mineral, Kanawha, Jefferson, Morgan		48328	2021-06-27	2021-07-11	19	45		yes	2020-11-01
West Virginia		West Virginia	Treatment plant		NWSS_wv_Treatment plant_raw wastewater	Marshall, Boone, Mason, Mercer, Brooke, Ohio, Wood, Lewis, Monongalia, Harrison, Randolph, Mineral, Kanawha, Jefferson, Morgan		48328	2021-06-28	2021-07-12	33	45		yes	2020-11-01
West Virginia		West Virginia	Treatment plant		NWSS_wv_Treatment plant_raw wastewater	Marshall, Boone, Mason, Mercer, Brooke, Ohio, Wood, Lewis, Monongalia, Harrison, Randolph, Mineral, Kanawha, Jefferson, Morgan		48328	2021-06-29	2021-07-13	32	55		yes	2020-11-01
West Virginia		West Virginia	Treatment plant		NWSS_wv_Treatment plant_raw wastewater	Marshall, Boone, Mason, Mercer, Brooke, Ohio, Wood, Lewis, Monongalia, Harrison, Randolph, Mineral, Kanawha, Jefferson, Morgan		48328	2021-06-30	2021-07-14	-27	55		yes	2020-11-01
West Virginia		West Virginia	Treatment plant		NWSS_wv_Treatment plant_raw wastewater	Marshall, Boone, Mason, Mercer, Brooke, Ohio, Wood, Lewis, Monongalia, Harrison, Randolph, Mineral, Kanawha, Jefferson, Morgan		48328	2021-07-01	2021-07-15	-11	55		yes	2020-11-01
West Virginia		West Virginia	Treatment plant		NWSS_wv_Treatment plant_raw wastewater	Marshall, Boone, Mason, Mercer, Brooke, Ohio, Wood, Lewis, Monongalia, Harrison, Randolph, Mineral, Kanawha, Jefferson, Morgan		48328	2021-07-02	2021-07-16	71	50		yes	2020-11-01
West Virginia		West Virginia	Treatment plant		NWSS_wv_Treatment plant_raw wastewater	Marshall, Boone, Mason, Mercer, Brooke, Ohio, Wood, Lewis, Monongalia, Harrison, Randolph, Mineral, Kanawha, Jefferson, Morgan		48328	2021-07-03	2021-07-17	71	50		yes	2020-11-01
West Virginia		West Virginia	Treatment plant		NWSS_wv_Treatment plant_raw wastewater	Marshall, Boone, Mason, Mercer, Brooke, Ohio, Wood, Lewis, Monongalia, Harrison, Randolph, Mineral, Kanawha, Jefferson, Morgan		48328	2021-07-04	2021-07-18	8	45		yes	2020-11-01
West Virginia		West Virginia	Treatment plant		NWSS_wv_Treatment plant_raw wastewater	Marshall, Boone, Mason, Mercer, Brooke, Ohio, Wood, Lewis, Monongalia, Harrison, Randolph, Mineral, Kanawha, Jefferson, Morgan		48328	2021-07-05	2021-07-19	-26	55		yes	2020-11-01
West Virginia		West Virginia	Treatment plant		NWSS_wv_Treatment plant_raw wastewater	Marshall, Boone, Mason, Mercer, Brooke, Ohio, Wood, Lewis, Monongalia, Harrison, Randolph, Mineral, Kanawha, Jefferson, Morgan		48328	2021-07-06	2021-07-20	-62	55		yes	2020-11-01
West Virginia		West Virginia	Treatment plant		NWSS_wv_Treatment plant_raw wastewater	Marshall, Boone, Mason, Mercer, Brooke, Ohio, Wood, Lewis, Monongalia, Harrison, Randolph, Mineral, Kanawha, Jefferson, Morgan		48328	2021-07-07	2021-07-21	-56	55		yes	2020-11-01
West Virginia		West Virginia	Treatment plant		NWSS_wv_Treatment plant_raw wastewater	Marshall, Boone, Mason, Mercer, Brooke, Ohio, Wood, Lewis, Monongalia, Harrison, Randolph, Mineral, Kanawha, Jefferson, Morgan		48328	2021-07-08	2021-07-22	43	64		yes	2020-11-01
West Virginia		West Virginia	Treatment plant		NWSS_wv_Treatment plant_raw wastewater	Marshall, Boone, Mason, Mercer, Brooke, Ohio, Wood, Lewis, Monongalia, Harrison, Randolph, Mineral, Kanawha, Jefferson, Morgan		48328	2021-07-09	2021-07-23	232	60		yes	2020-11-01
West Virginia		West Virginia	Treatment plant		NWSS_wv_Treatment plant_raw wastewater	Marshall, Boone, Mason, Mercer, Brooke, Ohio, Wood, Lewis, Monongalia, Harrison, Randolph, Mineral, Kanawha, Jefferson, Morgan		48328	2021-07-10	2021-07-24	232	60		yes	2020-11-01
West Virginia		West Virginia	Treatment plant		NWSS_wv_Treatment plant_raw wastewater	Marshall, Boone, Mason, Mercer, Brooke, Ohio, Wood, Lewis, Monongalia, Harrison, Randolph, Mineral, Kanawha, Jefferson, Morgan		48328	2021-07-11	2021-07-25	348	64		yes	2020-11-01
West Virginia		West Virginia	Treatment plant		NWSS_wv_Treatment plant_raw wastewater	Marshall, Boone, Mason, Mercer, Brooke, Ohio, Wood, Lewis, Monongalia, Harrison, Randolph, Mineral, Kanawha, Jefferson, Morgan		48328	2021-07-12	2021-07-26	658	73		yes	2020-11-01
West Virginia		West Virginia	Treatment plant		NWSS_wv_Treatment plant_raw wastewater	Marshall, Boone, Mason, Mercer, Brooke, Ohio, Wood, Lewis, Monongalia, Harrison, Randolph, Mineral, Kanawha, Jefferson, Morgan		48328	2021-07-13	2021-07-27	525	73		yes	2020-11-01
West Virginia		West Virginia	Treatment plant		NWSS_wv_Treatment plant_raw wastewater	Marshall, Boone, Mason, Mercer, Brooke, Ohio, Wood, Lewis, Monongalia, Harrison, Randolph, Mineral, Kanawha, Jefferson, Morgan		48328	2021-07-14	2021-07-28	933	73		yes	2020-11-01
West Virginia		West Virginia	Treatment plant		NWSS_wv_Treatment plant_raw wastewater	Marshall, Boone, Mason, Mercer, Brooke, Ohio, Wood, Lewis, Monongalia, Harrison, Randolph, Mineral, Kanawha, Jefferson, Morgan		48328	2021-07-15	2021-07-29	312	73		yes	2020-11-01
West Virginia		West Virginia	Treatment plant		NWSS_wv_Treatment plant_raw wastewater	Marshall, Boone, Mason, Mercer, Brooke, Ohio, Wood, Lewis, Monongalia, Harrison, Randolph, Mineral, Kanawha, Jefferson, Morgan		48328	2021-07-16	2021-07-30	364	70		yes	2020-11-01
West Virginia		West Virginia	Treatment plant		NWSS_wv_Treatment plant_raw wastewater	Marshall, Boone, Mason, Mercer, Brooke, Ohio, Wood, Lewis, Monongalia, Harrison, Randolph, Mineral, Kanawha, Jefferson, Morgan		48328	2021-07-17	2021-07-31	364	70		yes	2020-11-01
West Virginia		West Virginia	Treatment plant		NWSS_wv_Treatment plant_raw wastewater	Marshall, Boone, Mason, Mercer, Brooke, Ohio, Wood, Lewis, Monongalia, Harrison, Randolph, Mineral, Kanawha, Jefferson, Morgan		48328	2021-07-18	2021-08-01	364	70		yes	2020-11-01
West Virginia		West Virginia	Treatment plant		NWSS_wv_Treatment plant_raw wastewater	Marshall, Boone, Mason, Mercer, Brooke, Ohio, Wood, Lewis, Monongalia, Harrison, Randolph, Mineral, Kanawha, Jefferson, Morgan		48328	2021-07-19	2021-08-02	179	78		yes	2020-11-01
West Virginia		West Virginia	Treatment plant		NWSS_wv_Treatment plant_raw wastewater	Marshall, Boone, Mason, Mercer, Brooke, Ohio, Wood, Lewis, Monongalia, Harrison, Randolph, Mineral, Kanawha, Jefferson, Morgan		48328	2021-07-20	2021-08-03	64	75		yes	2020-11-01
West Virginia		West Virginia	Treatment plant		NWSS_wv_Treatment plant_raw wastewater	Marshall, Boone, Mason, Mercer, Brooke, Ohio, Wood, Lewis, Monongalia, Harrison, Randolph, Mineral, Kanawha, Jefferson, Morgan		48328	2021-07-21	2021-08-04	-79	86		yes	2020-11-01
West Virginia		West Virginia	Treatment plant		NWSS_wv_Treatment plant_raw wastewater	Marshall, Boone, Mason, Mercer, Brooke, Ohio, Wood, Lewis, Monongalia, Harrison, Randolph, Mineral, Kanawha, Jefferson, Morgan		48328	2021-07-22	2021-08-05	-100	83		yes	2020-11-01
West Virginia		West Virginia	Treatment plant		NWSS_wv_Treatment plant_raw wastewater	Marshall, Boone, Mason, Mercer, Brooke, Ohio, Wood, Lewis, Monongalia, Harrison, Randolph, Mineral, Kanawha, Jefferson, Morgan		48328	2021-07-23	2021-08-06	-100	80		yes	2020-11-01
West Virginia		West Virginia	Treatment plant		NWSS_wv_Treatment plant_raw wastewater	Marshall, Boone, Mason, Mercer, Brooke, Ohio, Wood, Lewis, Monongalia, Harrison, Randolph, Mineral, Kanawha, Jefferson, Morgan		48328	2021-07-24	2021-08-07	-100	80		yes	2020-11-01
West Virginia		West Virginia	Treatment plant		NWSS_wv_Treatment plant_raw wastewater	Marshall, Boone, Mason, Mercer, Brooke, Ohio, Wood, Lewis, Monongalia, Harrison, Randolph, Mineral, Kanawha, Jefferson, Morgan		48328	2021-07-25	2021-08-08	-100	80		yes	2020-11-01
West Virginia		West Virginia	Treatment plant		NWSS_wv_Treatment plant_raw wastewater	Marshall, Boone, Mason, Mercer, Brooke, Ohio, Wood, Lewis, Monongalia, Harrison, Randolph, Mineral, Kanawha, Jefferson, Morgan		48328	2021-07-26	2021-08-09	-12	80		yes	2020-11-01
West Virginia		West Virginia	Treatment plant		NWSS_wv_Treatment plant_raw wastewater	Marshall, Boone, Mason, Mercer, Brooke, Ohio, Wood, Lewis, Monongalia, Harrison, Randolph, Mineral, Kanawha, Jefferson, Morgan		48328	2021-07-27	2021-08-10	417	80		yes	2020-11-01
West Virginia		West Virginia	Treatment plant		NWSS_wv_Treatment plant_raw wastewater	Marshall, Boone, Mason, Mercer, Brooke, Ohio, Wood, Lewis, Monongalia, Harrison, Randolph, Mineral, Kanawha, Jefferson, Morgan		48328	2021-07-28	2021-08-11	616	80		yes	2020-11-01
West Virginia		West Virginia	Treatment plant		NWSS_wv_Treatment plant_raw wastewater	Marshall, Boone, Mason, Mercer, Brooke, Ohio, Wood, Lewis, Monongalia, Harrison, Randolph, Mineral, Kanawha, Jefferson, Morgan		48328	2021-07-29	2021-08-12	3674	80		yes	2020-11-01
West Virginia		West Virginia	Treatment plant		NWSS_wv_Treatment plant_raw wastewater	Marshall, Boone, Mason, Mercer, Brooke, Ohio, Wood, Lewis, Monongalia, Harrison, Randolph, Mineral, Kanawha, Jefferson, Morgan		48328	2021-07-30	2021-08-13	441802	100		yes	2020-11-01
West Virginia		West Virginia	Treatment plant		NWSS_wv_Treatment plant_raw wastewater	Marshall, Boone, Mason, Mercer, Brooke, Ohio, Wood, Lewis, Monongalia, Harrison, Randolph, Mineral, Kanawha, Jefferson, Morgan		48328	2021-07-31	2021-08-14	517204	100		yes	2020-11-01
West Virginia		West Virginia	Treatment plant		NWSS_wv_Treatment plant_raw wastewater	Marshall, Boone, Mason, Mercer, Brooke, Ohio, Wood, Lewis, Monongalia, Harrison, Randolph, Mineral, Kanawha, Jefferson, Morgan		48328	2021-08-01	2021-08-15	9430	100		yes	2020-11-01
West Virginia		West Virginia	Treatment plant		NWSS_wv_Treatment plant_raw wastewater	Marshall, Boone, Mason, Mercer, Brooke, Ohio, Wood, Lewis, Monongalia, Harrison, Randolph, Mineral, Kanawha, Jefferson, Morgan		48328	2021-08-02	2021-08-16	1502	100		yes	2020-11-01
West Virginia		West Virginia	Treatment plant		NWSS_wv_Treatment plant_raw wastewater	Marshall, Boone, Mason, Mercer, Brooke, Ohio, Wood, Lewis, Monongalia, Harrison, Randolph, Mineral, Kanawha, Jefferson, Morgan		48328	2021-08-03	2021-08-17	835	100		yes	2020-11-01
West Virginia		West Virginia	Treatment plant		NWSS_wv_Treatment plant_raw wastewater	Marshall, Boone, Mason, Mercer, Brooke, Ohio, Wood, Lewis, Monongalia, Harrison, Randolph, Mineral, Kanawha, Jefferson, Morgan		48328	2021-08-04	2021-08-18	286	100		yes	2020-11-01
West Virginia		West Virginia	Treatment plant		NWSS_wv_Treatment plant_raw wastewater	Marshall, Boone, Mason, Mercer, Brooke, Ohio, Wood, Lewis, Monongalia, Harrison, Randolph, Mineral, Kanawha, Jefferson, Morgan		48328	2021-08-05	2021-08-19	273	100		yes	2020-11-01
West Virginia		West Virginia	Treatment plant		NWSS_wv_Treatment plant_raw wastewater	Marshall, Boone, Mason, Mercer, Brooke, Ohio, Wood, Lewis, Monongalia, Harrison, Randolph, Mineral, Kanawha, Jefferson, Morgan		48328	2021-08-06	2021-08-20	273	100		yes	2020-11-01
West Virginia		West Virginia	Treatment plant		NWSS_wv_Treatment plant_raw wastewater	Marshall, Boone, Mason, Mercer, Brooke, Ohio, Wood, Lewis, Monongalia, Harrison, Randolph, Mineral, Kanawha, Jefferson, Morgan		48328	2021-08-07	2021-08-21	273	100		yes	2020-11-01
West Virginia		West Virginia	Treatment plant		NWSS_wv_Treatment plant_raw wastewater	Marshall, Boone, Mason, Mercer, Brooke, Ohio, Wood, Lewis, Monongalia, Harrison, Randolph, Mineral, Kanawha, Jefferson, Morgan		48328	2021-08-08	2021-08-22	273	100		yes	2020-11-01
West Virginia		West Virginia	Treatment plant		NWSS_wv_Treatment plant_raw wastewater	Marshall, Boone, Mason, Mercer, Brooke, Ohio, Wood, Lewis, Monongalia, Harrison, Randolph, Mineral, Kanawha, Jefferson, Morgan		48328	2021-08-09	2021-08-23	57	100		yes	2020-11-01
West Virginia		West Virginia	Treatment plant		NWSS_wv_Treatment plant_raw wastewater	Marshall, Boone, Mason, Mercer, Brooke, Ohio, Wood, Lewis, Monongalia, Harrison, Randolph, Mineral, Kanawha, Jefferson, Morgan		48328	2021-08-10	2021-08-24	-36	100		yes	2020-11-01
West Virginia		West Virginia	Treatment plant		NWSS_wv_Treatment plant_raw wastewater	Marshall, Boone, Mason, Mercer, Brooke, Ohio, Wood, Lewis, Monongalia, Harrison, Randolph, Mineral, Kanawha, Jefferson, Morgan		48328	2021-08-11	2021-08-25	-57	100		yes	2020-11-01
West Virginia		West Virginia	Treatment plant		NWSS_wv_Treatment plant_raw wastewater	Marshall, Boone, Mason, Mercer, Brooke, Ohio, Wood, Lewis, Monongalia, Harrison, Randolph, Mineral, Kanawha, Jefferson, Morgan		48328	2021-08-12	2021-08-26	-37	100		yes	2020-11-01
West Virginia		West Virginia	Treatment plant		NWSS_wv_Treatment plant_raw wastewater	Marshall, Boone, Mason, Mercer, Brooke, Ohio, Wood, Lewis, Monongalia, Harrison, Randolph, Mineral, Kanawha, Jefferson, Morgan		48328	2021-08-13	2021-08-27	-41	100		yes	2020-11-01
West Virginia		West Virginia	Treatment plant		NWSS_wv_Treatment plant_raw wastewater	Marshall, Boone, Mason, Mercer, Brooke, Ohio, Wood, Lewis, Monongalia, Harrison, Randolph, Mineral, Kanawha, Jefferson, Morgan		48328	2021-08-14	2021-08-28	-41	100		yes	2020-11-01
West Virginia		West Virginia	Treatment plant		NWSS_wv_Treatment plant_raw wastewater	Marshall, Boone, Mason, Mercer, Brooke, Ohio, Wood, Lewis, Monongalia, Harrison, Randolph, Mineral, Kanawha, Jefferson, Morgan		48328	2021-08-15	2021-08-29	257	100		yes	2020-11-01
West Virginia		West Virginia	Treatment plant		NWSS_wv_Treatment plant_raw wastewater	Marshall, Boone, Mason, Mercer, Brooke, Ohio, Wood, Lewis, Monongalia, Harrison, Randolph, Mineral, Kanawha, Jefferson, Morgan		48328	2021-08-16	2021-08-30	199	100		yes	2020-11-01
West Virginia		West Virginia	Treatment plant		NWSS_wv_Treatment plant_raw wastewater	Marshall, Boone, Mason, Mercer, Brooke, Ohio, Wood, Lewis, Monongalia, Harrison, Randolph, Mineral, Kanawha, Jefferson, Morgan		48328	2021-08-17	2021-08-31	74	100		yes	2020-11-01
West Virginia		West Virginia	Treatment plant		NWSS_wv_Treatment plant_raw wastewater	Marshall, Boone, Mason, Mercer, Brooke, Ohio, Wood, Lewis, Monongalia, Harrison, Randolph, Mineral, Kanawha, Jefferson, Morgan		48328	2021-08-18	2021-09-01	99	100		yes	2020-11-01
West Virginia		West Virginia	Treatment plant		NWSS_wv_Treatment plant_raw wastewater	Marshall, Boone, Mason, Mercer, Brooke, Ohio, Wood, Lewis, Monongalia, Harrison, Randolph, Mineral, Kanawha, Jefferson, Morgan		48328	2021-08-19	2021-09-02	71	100		yes	2020-11-01
West Virginia		West Virginia	Treatment plant		NWSS_wv_Treatment plant_raw wastewater	Marshall, Boone, Mason, Mercer, Brooke, Ohio, Wood, Lewis, Monongalia, Harrison, Randolph, Mineral, Kanawha, Jefferson, Morgan		48328	2021-08-20	2021-09-03	197	100		yes	2020-11-01
West Virginia		West Virginia	Treatment plant		NWSS_wv_Treatment plant_raw wastewater	Marshall, Boone, Mason, Mercer, Brooke, Ohio, Wood, Lewis, Monongalia, Harrison, Randolph, Mineral, Kanawha, Jefferson, Morgan		48328	2021-08-21	2021-09-04	163	100		yes	2020-11-01
West Virginia		West Virginia	Treatment plant		NWSS_wv_Treatment plant_raw wastewater	Marshall, Boone, Mason, Mercer, Brooke, Ohio, Wood, Lewis, Monongalia, Harrison, Randolph, Mineral, Kanawha, Jefferson, Morgan		48328	2021-08-22	2021-09-05	141	100		yes	2020-11-01
West Virginia		West Virginia	Treatment plant		NWSS_wv_Treatment plant_raw wastewater	Marshall, Boone, Mason, Mercer, Brooke, Ohio, Wood, Lewis, Monongalia, Harrison, Randolph, Mineral, Kanawha, Jefferson, Morgan		48328	2021-08-23	2021-09-06	102	100		yes	2020-11-01
West Virginia		West Virginia	Treatment plant		NWSS_wv_Treatment plant_raw wastewater	Marshall, Boone, Mason, Mercer, Brooke, Ohio, Wood, Lewis, Monongalia, Harrison, Randolph, Mineral, Kanawha, Jefferson, Morgan		48328	2021-08-24	2021-09-07	8	100		yes	2020-11-01
West Virginia		West Virginia	Treatment plant		NWSS_wv_Treatment plant_raw wastewater	Marshall, Boone, Mason, Mercer, Brooke, Ohio, Wood, Lewis, Monongalia, Harrison, Randolph, Mineral, Kanawha, Jefferson, Morgan		48328	2021-08-25	2021-09-08	48	100		yes	2020-11-01
West Virginia		West Virginia	Treatment plant		NWSS_wv_Treatment plant_raw wastewater	Marshall, Boone, Mason, Mercer, Brooke, Ohio, Wood, Lewis, Monongalia, Harrison, Randolph, Mineral, Kanawha, Jefferson, Morgan		48328	2021-08-26	2021-09-09	54	100		yes	2020-11-01
West Virginia		West Virginia	Treatment plant		NWSS_wv_Treatment plant_raw wastewater	Marshall, Boone, Mason, Mercer, Brooke, Ohio, Wood, Lewis, Monongalia, Harrison, Randolph, Mineral, Kanawha, Jefferson, Morgan		48328	2021-08-27	2021-09-10	70	100		yes	2020-11-01
West Virginia		West Virginia	Treatment plant		NWSS_wv_Treatment plant_raw wastewater	Marshall, Boone, Mason, Mercer, Brooke, Ohio, Wood, Lewis, Monongalia, Harrison, Randolph, Mineral, Kanawha, Jefferson, Morgan		48328	2021-08-28	2021-09-11	59	100		yes	2020-11-01
West Virginia		West Virginia	Treatment plant		NWSS_wv_Treatment plant_raw wastewater	Marshall, Boone, Mason, Mercer, Brooke, Ohio, Wood, Lewis, Monongalia, Harrison, Randolph, Mineral, Kanawha, Jefferson, Morgan		48328	2021-08-29	2021-09-12	38	100		yes	2020-11-01
West Virginia		West Virginia	Treatment plant		NWSS_wv_Treatment plant_raw wastewater	Marshall, Boone, Mason, Mercer, Brooke, Ohio, Wood, Lewis, Monongalia, Harrison, Randolph, Mineral, Kanawha, Jefferson, Morgan		48328	2021-08-30	2021-09-13	103	100		yes	2020-11-01
West Virginia		West Virginia	Treatment plant		NWSS_wv_Treatment plant_raw wastewater	Marshall, Boone, Mason, Mercer, Brooke, Ohio, Wood, Lewis, Monongalia, Harrison, Randolph, Mineral, Kanawha, Jefferson, Morgan		48328	2021-08-31	2021-09-14	161	100		yes	2020-11-01
West Virginia		West Virginia	Treatment plant		NWSS_wv_Treatment plant_raw wastewater	Marshall, Boone, Mason, Mercer, Brooke, Ohio, Wood, Lewis, Monongalia, Harrison, Randolph, Mineral, Kanawha, Jefferson, Morgan		48328	2021-09-01	2021-09-15	37	100		yes	2020-11-01
West Virginia		West Virginia	Treatment plant		NWSS_wv_Treatment plant_raw wastewater	Marshall, Boone, Mason, Mercer, Brooke, Ohio, Wood, Lewis, Monongalia, Harrison, Randolph, Mineral, Kanawha, Jefferson, Morgan		48328	2021-09-02	2021-09-16	39	100		yes	2020-11-01
West Virginia		West Virginia	Treatment plant		NWSS_wv_Treatment plant_raw wastewater	Marshall, Boone, Mason, Mercer, Brooke, Ohio, Wood, Lewis, Monongalia, Harrison, Randolph, Mineral, Kanawha, Jefferson, Morgan		48328	2021-09-03	2021-09-17	47	100		yes	2020-11-01
West Virginia		West Virginia	Treatment plant		NWSS_wv_Treatment plant_raw wastewater	Marshall, Boone, Mason, Mercer, Brooke, Ohio, Wood, Lewis, Monongalia, Harrison, Randolph, Mineral, Kanawha, Jefferson, Morgan		48328	2021-09-04	2021-09-18	6	100		yes	2020-11-01
West Virginia		West Virginia	Treatment plant		NWSS_wv_Treatment plant_raw wastewater	Marshall, Boone, Mason, Mercer, Brooke, Ohio, Wood, Lewis, Monongalia, Harrison, Randolph, Mineral, Kanawha, Jefferson, Morgan		48328	2021-09-05	2021-09-19		100		yes	2020-11-01
West Virginia		West Virginia	Treatment plant		NWSS_wv_Treatment plant_raw wastewater	Marshall, Boone, Mason, Mercer, Brooke, Ohio, Wood, Lewis, Monongalia, Harrison, Randolph, Mineral, Kanawha, Jefferson, Morgan		48328	2021-09-05	2021-09-19	31	100		yes	2020-11-01
West Virginia		West Virginia	Treatment plant		NWSS_wv_Treatment plant_raw wastewater	Marshall, Boone, Mason, Mercer, Brooke, Ohio, Wood, Lewis, Monongalia, Harrison, Randolph, Mineral, Kanawha, Jefferson, Morgan		48328	2021-09-06	2021-09-20	90	100		yes	2020-11-01
West Virginia		West Virginia	Treatment plant		NWSS_wv_Treatment plant_raw wastewater	Marshall, Boone, Mason, Mercer, Brooke, Ohio, Wood, Lewis, Monongalia, Harrison, Randolph, Mineral, Kanawha, Jefferson, Morgan		48328	2021-09-06	2021-09-20	2777285	100		yes	2020-11-01
West Virginia		West Virginia	Treatment plant		NWSS_wv_Treatment plant_raw wastewater	Marshall, Boone, Mason, Mercer, Brooke, Ohio, Wood, Lewis, Monongalia, Harrison, Randolph, Mineral, Kanawha, Jefferson, Morgan		48328	2021-09-07	2021-09-21	62	100		yes	2020-11-01
West Virginia		West Virginia	Treatment plant		NWSS_wv_Treatment plant_raw wastewater	Marshall, Boone, Mason, Mercer, Brooke, Ohio, Wood, Lewis, Monongalia, Harrison, Randolph, Mineral, Kanawha, Jefferson, Morgan		48328	2021-09-07	2021-09-21	-100	100		yes	2020-11-01
West Virginia		West Virginia	Treatment plant		NWSS_wv_Treatment plant_raw wastewater	Marshall, Boone, Mason, Mercer, Brooke, Ohio, Wood, Lewis, Monongalia, Harrison, Randolph, Mineral, Kanawha, Jefferson, Morgan		48328	2021-09-08	2021-09-22	86	100		yes	2020-11-01
West Virginia		West Virginia	Treatment plant		NWSS_wv_Treatment plant_raw wastewater	Marshall, Boone, Mason, Mercer, Brooke, Ohio, Wood, Lewis, Monongalia, Harrison, Randolph, Mineral, Kanawha, Jefferson, Morgan		48328	2021-09-08	2021-09-22	-100	100		yes	2020-11-01
West Virginia		West Virginia	Treatment plant		NWSS_wv_Treatment plant_raw wastewater	Marshall, Boone, Mason, Mercer, Brooke, Ohio, Wood, Lewis, Monongalia, Harrison, Randolph, Mineral, Kanawha, Jefferson, Morgan		48328	2021-09-09	2021-09-23	65	100		yes	2020-11-01
West Virginia		West Virginia	Treatment plant		NWSS_wv_Treatment plant_raw wastewater	Marshall, Boone, Mason, Mercer, Brooke, Ohio, Wood, Lewis, Monongalia, Harrison, Randolph, Mineral, Kanawha, Jefferson, Morgan		48328	2021-09-09	2021-09-23	-100	100		yes	2020-11-01
West Virginia		West Virginia	Treatment plant		NWSS_wv_Treatment plant_raw wastewater	Marshall, Boone, Mason, Mercer, Brooke, Ohio, Wood, Lewis, Monongalia, Harrison, Randolph, Mineral, Kanawha, Jefferson, Morgan		48328	2021-09-10	2021-09-24	80	100		yes	2020-11-01
West Virginia		West Virginia	Treatment plant		NWSS_wv_Treatment plant_raw wastewater	Marshall, Boone, Mason, Mercer, Brooke, Ohio, Wood, Lewis, Monongalia, Harrison, Randolph, Mineral, Kanawha, Jefferson, Morgan		48328	2021-09-10	2021-09-24	-100	100		yes	2020-11-01
West Virginia		West Virginia	Treatment plant		NWSS_wv_Treatment plant_raw wastewater	Marshall, Boone, Mason, Mercer, Brooke, Ohio, Wood, Lewis, Monongalia, Harrison, Randolph, Mineral, Kanawha, Jefferson, Morgan		48328	2021-09-11	2021-09-25	-100	100		yes	2020-11-01
West Virginia		West Virginia	Treatment plant		NWSS_wv_Treatment plant_raw wastewater	Marshall, Boone, Mason, Mercer, Brooke, Ohio, Wood, Lewis, Monongalia, Harrison, Randolph, Mineral, Kanawha, Jefferson, Morgan		48328	2021-09-11	2021-09-25	89	100		yes	2020-11-01
West Virginia		West Virginia	Treatment plant		NWSS_wv_Treatment plant_raw wastewater	Marshall, Boone, Mason, Mercer, Brooke, Ohio, Wood, Lewis, Monongalia, Harrison, Randolph, Mineral, Kanawha, Jefferson, Morgan		48328	2021-09-12	2021-09-26	-9	100		yes	2020-11-01
West Virginia		West Virginia	Treatment plant		NWSS_wv_Treatment plant_raw wastewater	Marshall, Boone, Mason, Mercer, Brooke, Ohio, Wood, Lewis, Monongalia, Harrison, Randolph, Mineral, Kanawha, Jefferson, Morgan		48328	2021-09-12	2021-09-26	144	100		yes	2020-11-01
West Virginia		West Virginia	Treatment plant		NWSS_wv_Treatment plant_raw wastewater	Marshall, Boone, Mason, Mercer, Brooke, Ohio, Wood, Lewis, Monongalia, Harrison, Randolph, Mineral, Kanawha, Jefferson, Morgan		48328	2021-09-13	2021-09-27	9	100		yes	2020-11-01
West Virginia		West Virginia	Treatment plant		NWSS_wv_Treatment plant_raw wastewater	Marshall, Boone, Mason, Mercer, Brooke, Ohio, Wood, Lewis, Monongalia, Harrison, Randolph, Mineral, Kanawha, Jefferson, Morgan		48328	2021-09-13	2021-09-27	-9	100		yes	2020-11-01
West Virginia		West Virginia	Treatment plant		NWSS_wv_Treatment plant_raw wastewater	Marshall, Boone, Mason, Mercer, Brooke, Ohio, Wood, Lewis, Monongalia, Harrison, Randolph, Mineral, Kanawha, Jefferson, Morgan		48328	2021-09-14	2021-09-28	-9	100		yes	2020-11-01
West Virginia		West Virginia	Treatment plant		NWSS_wv_Treatment plant_raw wastewater	Marshall, Boone, Mason, Mercer, Brooke, Ohio, Wood, Lewis, Monongalia, Harrison, Randolph, Mineral, Kanawha, Jefferson, Morgan		48328	2021-09-14	2021-09-28	109	100		yes	2020-11-01
West Virginia		West Virginia	Treatment plant		NWSS_wv_Treatment plant_raw wastewater	Marshall, Boone, Mason, Mercer, Brooke, Ohio, Wood, Lewis, Monongalia, Harrison, Randolph, Mineral, Kanawha, Jefferson, Morgan		48328	2021-09-15	2021-09-29	-9	100		yes	2020-11-01
West Virginia		West Virginia	Treatment plant		NWSS_wv_Treatment plant_raw wastewater	Marshall, Boone, Mason, Mercer, Brooke, Ohio, Wood, Lewis, Monongalia, Harrison, Randolph, Mineral, Kanawha, Jefferson, Morgan		48328	2021-09-15	2021-09-29	184	100		yes	2020-11-01
West Virginia		West Virginia	Treatment plant		NWSS_wv_Treatment plant_raw wastewater	Marshall, Boone, Mason, Mercer, Brooke, Ohio, Wood, Lewis, Monongalia, Harrison, Randolph, Mineral, Kanawha, Jefferson, Morgan		48328	2021-09-16	2021-09-30	88	100		yes	2020-11-01
West Virginia		West Virginia	Treatment plant		NWSS_wv_Treatment plant_raw wastewater	Marshall, Boone, Mason, Mercer, Brooke, Ohio, Wood, Lewis, Monongalia, Harrison, Randolph, Mineral, Kanawha, Jefferson, Morgan		48328	2021-09-16	2021-09-30	-9	100		yes	2020-11-01
West Virginia		West Virginia	Treatment plant		NWSS_wv_Treatment plant_raw wastewater	Marshall, Boone, Mason, Mercer, Brooke, Ohio, Wood, Lewis, Monongalia, Harrison, Randolph, Mineral, Kanawha, Jefferson, Morgan		48328	2021-09-17	2021-10-01	112	100		yes	2020-11-01
West Virginia		West Virginia	Treatment plant		NWSS_wv_Treatment plant_raw wastewater	Marshall, Boone, Mason, Mercer, Brooke, Ohio, Wood, Lewis, Monongalia, Harrison, Randolph, Mineral, Kanawha, Jefferson, Morgan		48328	2021-09-17	2021-10-01	-9	100		yes	2020-11-01
West Virginia		West Virginia	Treatment plant		NWSS_wv_Treatment plant_raw wastewater	Marshall, Boone, Mason, Mercer, Brooke, Ohio, Wood, Lewis, Monongalia, Harrison, Randolph, Mineral, Kanawha, Jefferson, Morgan		48328	2021-09-18	2021-10-02	-9	100		yes	2020-11-01
West Virginia		West Virginia	Treatment plant		NWSS_wv_Treatment plant_raw wastewater	Marshall, Boone, Mason, Mercer, Brooke, Ohio, Wood, Lewis, Monongalia, Harrison, Randolph, Mineral, Kanawha, Jefferson, Morgan		48328	2021-09-18	2021-10-02	57	100		yes	2020-11-01
West Virginia		West Virginia	Treatment plant		NWSS_wv_Treatment plant_raw wastewater	Marshall, Boone, Mason, Mercer, Brooke, Ohio, Wood, Lewis, Monongalia, Harrison, Randolph, Mineral, Kanawha, Jefferson, Morgan		48328	2021-09-19	2021-10-03	-22	100		yes	2020-11-01
West Virginia		West Virginia	Treatment plant		NWSS_wv_Treatment plant_raw wastewater	Marshall, Boone, Mason, Mercer, Brooke, Ohio, Wood, Lewis, Monongalia, Harrison, Randolph, Mineral, Kanawha, Jefferson, Morgan		48328	2021-09-19	2021-10-03	65	100		yes	2020-11-01
West Virginia		West Virginia	Treatment plant		NWSS_wv_Treatment plant_raw wastewater	Marshall, Boone, Mason, Mercer, Brooke, Ohio, Wood, Lewis, Monongalia, Harrison, Randolph, Mineral, Kanawha, Jefferson, Morgan		48328	2021-09-20	2021-10-04	-32	100		yes	2020-11-01
West Virginia		West Virginia	Treatment plant		NWSS_wv_Treatment plant_raw wastewater	Marshall, Boone, Mason, Mercer, Brooke, Ohio, Wood, Lewis, Monongalia, Harrison, Randolph, Mineral, Kanawha, Jefferson, Morgan		48328	2021-09-20	2021-10-04	170	100		yes	2020-11-01
West Virginia		West Virginia	Treatment plant		NWSS_wv_Treatment plant_raw wastewater	Marshall, Boone, Mason, Mercer, Brooke, Ohio, Wood, Lewis, Monongalia, Harrison, Randolph, Mineral, Kanawha, Jefferson, Morgan		48328	2021-09-21	2021-10-05	-32	100		yes	2020-11-01
West Virginia		West Virginia	Treatment plant		NWSS_wv_Treatment plant_raw wastewater	Marshall, Boone, Mason, Mercer, Brooke, Ohio, Wood, Lewis, Monongalia, Harrison, Randolph, Mineral, Kanawha, Jefferson, Morgan		48328	2021-09-21	2021-10-05	307	100		yes	2020-11-01
West Virginia		West Virginia	Treatment plant		NWSS_wv_Treatment plant_raw wastewater	Marshall, Boone, Mason, Mercer, Brooke, Ohio, Wood, Lewis, Monongalia, Harrison, Randolph, Mineral, Kanawha, Jefferson, Morgan		48328	2021-09-22	2021-10-06	-40	100		yes	2020-11-01
West Virginia		West Virginia	Treatment plant		NWSS_wv_Treatment plant_raw wastewater	Marshall, Boone, Mason, Mercer, Brooke, Ohio, Wood, Lewis, Monongalia, Harrison, Randolph, Mineral, Kanawha, Jefferson, Morgan		48328	2021-09-22	2021-10-06	77	100		yes	2020-11-01
West Virginia		West Virginia	Treatment plant		NWSS_wv_Treatment plant_raw wastewater	Marshall, Boone, Mason, Mercer, Brooke, Ohio, Wood, Lewis, Monongalia, Harrison, Randolph, Mineral, Kanawha, Jefferson, Morgan		48328	2021-09-23	2021-10-07	-48	100		yes	2020-11-01
West Virginia		West Virginia	Treatment plant		NWSS_wv_Treatment plant_raw wastewater	Marshall, Boone, Mason, Mercer, Brooke, Ohio, Wood, Lewis, Monongalia, Harrison, Randolph, Mineral, Kanawha, Jefferson, Morgan		48328	2021-09-23	2021-10-07	9	100		yes	2020-11-01
West Virginia		West Virginia	Treatment plant		NWSS_wv_Treatment plant_raw wastewater	Marshall, Boone, Mason, Mercer, Brooke, Ohio, Wood, Lewis, Monongalia, Harrison, Randolph, Mineral, Kanawha, Jefferson, Morgan		48328	2021-09-24	2021-10-08	-72	100		yes	2020-11-01
West Virginia		West Virginia	Treatment plant		NWSS_wv_Treatment plant_raw wastewater	Marshall, Boone, Mason, Mercer, Brooke, Ohio, Wood, Lewis, Monongalia, Harrison, Randolph, Mineral, Kanawha, Jefferson, Morgan		48328	2021-09-24	2021-10-08	9	100		yes	2020-11-01
West Virginia		West Virginia	Treatment plant		NWSS_wv_Treatment plant_raw wastewater	Marshall, Boone, Mason, Mercer, Brooke, Ohio, Wood, Lewis, Monongalia, Harrison, Randolph, Mineral, Kanawha, Jefferson, Morgan		48328	2021-09-25	2021-10-09	-85	100		yes	2020-11-01
West Virginia		West Virginia	Treatment plant		NWSS_wv_Treatment plant_raw wastewater	Marshall, Boone, Mason, Mercer, Brooke, Ohio, Wood, Lewis, Monongalia, Harrison, Randolph, Mineral, Kanawha, Jefferson, Morgan		48328	2021-09-25	2021-10-09	9	100		yes	2020-11-01
West Virginia		West Virginia	Treatment plant		NWSS_wv_Treatment plant_raw wastewater	Marshall, Boone, Mason, Mercer, Brooke, Ohio, Wood, Lewis, Monongalia, Harrison, Randolph, Mineral, Kanawha, Jefferson, Morgan		48328	2021-09-26	2021-10-10	-88	100		yes	2020-11-01
West Virginia		West Virginia	Treatment plant		NWSS_wv_Treatment plant_raw wastewater	Marshall, Boone, Mason, Mercer, Brooke, Ohio, Wood, Lewis, Monongalia, Harrison, Randolph, Mineral, Kanawha, Jefferson, Morgan		48328	2021-09-26	2021-10-10	9	100		yes	2020-11-01
West Virginia		West Virginia	Treatment plant		NWSS_wv_Treatment plant_raw wastewater	Marshall, Boone, Mason, Mercer, Brooke, Ohio, Wood, Lewis, Monongalia, Harrison, Randolph, Mineral, Kanawha, Jefferson, Morgan		48328	2021-09-27	2021-10-11	-81	100		yes	2020-11-01
West Virginia		West Virginia	Treatment plant		NWSS_wv_Treatment plant_raw wastewater	Marshall, Boone, Mason, Mercer, Brooke, Ohio, Wood, Lewis, Monongalia, Harrison, Randolph, Mineral, Kanawha, Jefferson, Morgan		48328	2021-09-27	2021-10-11	-98	100		yes	2020-11-01
West Virginia		West Virginia	Treatment plant		NWSS_wv_Treatment plant_raw wastewater	Marshall, Boone, Mason, Mercer, Brooke, Ohio, Wood, Lewis, Monongalia, Harrison, Randolph, Mineral, Kanawha, Jefferson, Morgan		48328	2021-09-28	2021-10-12	-98	92		yes	2020-11-01
West Virginia		West Virginia	Treatment plant		NWSS_wv_Treatment plant_raw wastewater	Marshall, Boone, Mason, Mercer, Brooke, Ohio, Wood, Lewis, Monongalia, Harrison, Randolph, Mineral, Kanawha, Jefferson, Morgan		48328	2021-09-28	2021-10-12	-98	100		yes	2020-11-01
West Virginia		West Virginia	Treatment plant		NWSS_wv_Treatment plant_raw wastewater	Marshall, Boone, Mason, Mercer, Brooke, Ohio, Wood, Lewis, Monongalia, Harrison, Randolph, Mineral, Kanawha, Jefferson, Morgan		48328	2021-09-28	2021-10-12		100		yes	2020-11-01
West Virginia		West Virginia	Treatment plant		NWSS_wv_Treatment plant_raw wastewater	Marshall, Boone, Mason, Mercer, Brooke, Ohio, Wood, Lewis, Monongalia, Harrison, Randolph, Mineral, Kanawha, Jefferson, Morgan		48328	2021-09-29	2021-10-13	-98	100		yes	2020-11-01
West Virginia		West Virginia	Treatment plant		NWSS_wv_Treatment plant_raw wastewater	Marshall, Boone, Mason, Mercer, Brooke, Ohio, Wood, Lewis, Monongalia, Harrison, Randolph, Mineral, Kanawha, Jefferson, Morgan		48328	2021-09-29	2021-10-13	-45	100		yes	2020-11-01
West Virginia		West Virginia	Treatment plant		NWSS_wv_Treatment plant_raw wastewater	Marshall, Boone, Mason, Mercer, Brooke, Ohio, Wood, Lewis, Monongalia, Harrison, Randolph, Mineral, Kanawha, Jefferson, Morgan		48328	2021-09-29	2021-10-13	-97	92		yes	2020-11-01
West Virginia		West Virginia	Treatment plant		NWSS_wv_Treatment plant_raw wastewater	Marshall, Boone, Mason, Mercer, Brooke, Ohio, Wood, Lewis, Monongalia, Harrison, Randolph, Mineral, Kanawha, Jefferson, Morgan		48328	2021-09-30	2021-10-14	-45	100		yes	2020-11-01
West Virginia		West Virginia	Treatment plant		NWSS_wv_Treatment plant_raw wastewater	Marshall, Boone, Mason, Mercer, Brooke, Ohio, Wood, Lewis, Monongalia, Harrison, Randolph, Mineral, Kanawha, Jefferson, Morgan		48328	2021-09-30	2021-10-14	-96	92		yes	2020-11-01
West Virginia		West Virginia	Treatment plant		NWSS_wv_Treatment plant_raw wastewater	Marshall, Boone, Mason, Mercer, Brooke, Ohio, Wood, Lewis, Monongalia, Harrison, Randolph, Mineral, Kanawha, Jefferson, Morgan		48328	2021-09-30	2021-10-14	-98	100		yes	2020-11-01
West Virginia		West Virginia	Treatment plant		NWSS_wv_Treatment plant_raw wastewater	Marshall, Boone, Mason, Mercer, Brooke, Ohio, Wood, Lewis, Monongalia, Harrison, Randolph, Mineral, Kanawha, Jefferson, Morgan		48328	2021-10-01	2021-10-15	-45	100		yes	2020-11-01
West Virginia		West Virginia	Treatment plant		NWSS_wv_Treatment plant_raw wastewater	Marshall, Boone, Mason, Mercer, Brooke, Ohio, Wood, Lewis, Monongalia, Harrison, Randolph, Mineral, Kanawha, Jefferson, Morgan		48328	2021-10-01	2021-10-15	-96	92		yes	2020-11-01
West Virginia		West Virginia	Treatment plant		NWSS_wv_Treatment plant_raw wastewater	Marshall, Boone, Mason, Mercer, Brooke, Ohio, Wood, Lewis, Monongalia, Harrison, Randolph, Mineral, Kanawha, Jefferson, Morgan		48328	2021-10-01	2021-10-15	-98	100		yes	2020-11-01
West Virginia		West Virginia	Treatment plant		NWSS_wv_Treatment plant_raw wastewater	Marshall, Boone, Mason, Mercer, Brooke, Ohio, Wood, Lewis, Monongalia, Harrison, Randolph, Mineral, Kanawha, Jefferson, Morgan		48328	2021-10-02	2021-10-16	-45	100		yes	2020-11-01
West Virginia		West Virginia	Treatment plant		NWSS_wv_Treatment plant_raw wastewater	Marshall, Boone, Mason, Mercer, Brooke, Ohio, Wood, Lewis, Monongalia, Harrison, Randolph, Mineral, Kanawha, Jefferson, Morgan		48328	2021-10-02	2021-10-16	-93	92		yes	2020-11-01
West Virginia		West Virginia	Treatment plant		NWSS_wv_Treatment plant_raw wastewater	Marshall, Boone, Mason, Mercer, Brooke, Ohio, Wood, Lewis, Monongalia, Harrison, Randolph, Mineral, Kanawha, Jefferson, Morgan		48328	2021-10-02	2021-10-16	-98	100		yes	2020-11-01
West Virginia		West Virginia	Treatment plant		NWSS_wv_Treatment plant_raw wastewater	Marshall, Boone, Mason, Mercer, Brooke, Ohio, Wood, Lewis, Monongalia, Harrison, Randolph, Mineral, Kanawha, Jefferson, Morgan		48328	2021-10-03	2021-10-17	95	100		yes	2020-11-01
West Virginia		West Virginia	Treatment plant		NWSS_wv_Treatment plant_raw wastewater	Marshall, Boone, Mason, Mercer, Brooke, Ohio, Wood, Lewis, Monongalia, Harrison, Randolph, Mineral, Kanawha, Jefferson, Morgan		48328	2021-10-03	2021-10-17	-90	92		yes	2020-11-01
West Virginia		West Virginia	Treatment plant		NWSS_wv_Treatment plant_raw wastewater	Marshall, Boone, Mason, Mercer, Brooke, Ohio, Wood, Lewis, Monongalia, Harrison, Randolph, Mineral, Kanawha, Jefferson, Morgan		48328	2021-10-03	2021-10-17	-98	100		yes	2020-11-01
West Virginia		West Virginia	Treatment plant		NWSS_wv_Treatment plant_raw wastewater	Marshall, Boone, Mason, Mercer, Brooke, Ohio, Wood, Lewis, Monongalia, Harrison, Randolph, Mineral, Kanawha, Jefferson, Morgan		48328	2021-10-04	2021-10-18	-85	92		yes	2020-11-01
West Virginia		West Virginia	Treatment plant		NWSS_wv_Treatment plant_raw wastewater	Marshall, Boone, Mason, Mercer, Brooke, Ohio, Wood, Lewis, Monongalia, Harrison, Randolph, Mineral, Kanawha, Jefferson, Morgan		48328	2021-10-04	2021-10-18	-100	100		yes	2020-11-01
West Virginia		West Virginia	Treatment plant		NWSS_wv_Treatment plant_raw wastewater	Marshall, Boone, Mason, Mercer, Brooke, Ohio, Wood, Lewis, Monongalia, Harrison, Randolph, Mineral, Kanawha, Jefferson, Morgan		48328	2021-10-04	2021-10-18	95	100		yes	2020-11-01
West Virginia		West Virginia	Treatment plant		NWSS_wv_Treatment plant_raw wastewater	Marshall, Boone, Mason, Mercer, Brooke, Ohio, Wood, Lewis, Monongalia, Harrison, Randolph, Mineral, Kanawha, Jefferson, Morgan		48328	2021-10-05	2021-10-19	95	100		yes	2020-11-01
West Virginia		West Virginia	Treatment plant		NWSS_wv_Treatment plant_raw wastewater	Marshall, Boone, Mason, Mercer, Brooke, Ohio, Wood, Lewis, Monongalia, Harrison, Randolph, Mineral, Kanawha, Jefferson, Morgan		48328	2021-10-05	2021-10-19	-93	85		yes	2020-11-01
West Virginia		West Virginia	Treatment plant		NWSS_wv_Treatment plant_raw wastewater	Marshall, Boone, Mason, Mercer, Brooke, Ohio, Wood, Lewis, Monongalia, Harrison, Randolph, Mineral, Kanawha, Jefferson, Morgan		48328	2021-10-05	2021-10-19		100		yes	2020-11-01
West Virginia		West Virginia	Treatment plant		NWSS_wv_Treatment plant_raw wastewater	Marshall, Boone, Mason, Mercer, Brooke, Ohio, Wood, Lewis, Monongalia, Harrison, Randolph, Mineral, Kanawha, Jefferson, Morgan		48328	2021-10-06	2021-10-20	95	100		yes	2020-11-01
West Virginia		West Virginia	Treatment plant		NWSS_wv_Treatment plant_raw wastewater	Marshall, Boone, Mason, Mercer, Brooke, Ohio, Wood, Lewis, Monongalia, Harrison, Randolph, Mineral, Kanawha, Jefferson, Morgan		48328	2021-10-06	2021-10-20	-96	77		yes	2020-11-01
West Virginia		West Virginia	Treatment plant		NWSS_wv_Treatment plant_raw wastewater	Marshall, Boone, Mason, Mercer, Brooke, Ohio, Wood, Lewis, Monongalia, Harrison, Randolph, Mineral, Kanawha, Jefferson, Morgan		48328	2021-10-06	2021-10-20				yes	2020-11-01
West Virginia		West Virginia	Treatment plant		NWSS_wv_Treatment plant_raw wastewater	Marshall, Boone, Mason, Mercer, Brooke, Ohio, Wood, Lewis, Monongalia, Harrison, Randolph, Mineral, Kanawha, Jefferson, Morgan		48328	2021-10-07	2021-10-21	95	100		yes	2020-11-01
West Virginia		West Virginia	Treatment plant		NWSS_wv_Treatment plant_raw wastewater	Marshall, Boone, Mason, Mercer, Brooke, Ohio, Wood, Lewis, Monongalia, Harrison, Randolph, Mineral, Kanawha, Jefferson, Morgan		48328	2021-10-07	2021-10-21				yes	2020-11-01
West Virginia		West Virginia	Treatment plant		NWSS_wv_Treatment plant_raw wastewater	Marshall, Boone, Mason, Mercer, Brooke, Ohio, Wood, Lewis, Monongalia, Harrison, Randolph, Mineral, Kanawha, Jefferson, Morgan		48328	2021-10-07	2021-10-21	-97	69		yes	2020-11-01
West Virginia		West Virginia	Treatment plant		NWSS_wv_Treatment plant_raw wastewater	Marshall, Boone, Mason, Mercer, Brooke, Ohio, Wood, Lewis, Monongalia, Harrison, Randolph, Mineral, Kanawha, Jefferson, Morgan		48328	2021-10-08	2021-10-22	95	100		yes	2020-11-01
West Virginia		West Virginia	Treatment plant		NWSS_wv_Treatment plant_raw wastewater	Marshall, Boone, Mason, Mercer, Brooke, Ohio, Wood, Lewis, Monongalia, Harrison, Randolph, Mineral, Kanawha, Jefferson, Morgan		48328	2021-10-08	2021-10-22	-96	67		yes	2020-11-01
West Virginia		West Virginia	Treatment plant		NWSS_wv_Treatment plant_raw wastewater	Marshall, Boone, Mason, Mercer, Brooke, Ohio, Wood, Lewis, Monongalia, Harrison, Randolph, Mineral, Kanawha, Jefferson, Morgan		48328	2021-10-08	2021-10-22				yes	2020-11-01
West Virginia		West Virginia	Treatment plant		NWSS_wv_Treatment plant_raw wastewater	Marshall, Boone, Mason, Mercer, Brooke, Ohio, Wood, Lewis, Monongalia, Harrison, Randolph, Mineral, Kanawha, Jefferson, Morgan		48328	2021-10-09	2021-10-23				yes	2020-11-01
West Virginia		West Virginia	Treatment plant		NWSS_wv_Treatment plant_raw wastewater	Marshall, Boone, Mason, Mercer, Brooke, Ohio, Wood, Lewis, Monongalia, Harrison, Randolph, Mineral, Kanawha, Jefferson, Morgan		48328	2021-10-09	2021-10-23	95	100		yes	2020-11-01
West Virginia		West Virginia	Treatment plant		NWSS_wv_Treatment plant_raw wastewater	Marshall, Boone, Mason, Mercer, Brooke, Ohio, Wood, Lewis, Monongalia, Harrison, Randolph, Mineral, Kanawha, Jefferson, Morgan		48328	2021-10-09	2021-10-23	-96	62		yes	2020-11-01
West Virginia		West Virginia	Treatment plant		NWSS_wv_Treatment plant_raw wastewater	Marshall, Boone, Mason, Mercer, Brooke, Ohio, Wood, Lewis, Monongalia, Harrison, Randolph, Mineral, Kanawha, Jefferson, Morgan		48328	2021-10-10	2021-10-24	95	100		yes	2020-11-01
West Virginia		West Virginia	Treatment plant		NWSS_wv_Treatment plant_raw wastewater	Marshall, Boone, Mason, Mercer, Brooke, Ohio, Wood, Lewis, Monongalia, Harrison, Randolph, Mineral, Kanawha, Jefferson, Morgan		48328	2021-10-10	2021-10-24	-97	54		yes	2020-11-01
West Virginia		West Virginia	Treatment plant		NWSS_wv_Treatment plant_raw wastewater	Marshall, Boone, Mason, Mercer, Brooke, Ohio, Wood, Lewis, Monongalia, Harrison, Randolph, Mineral, Kanawha, Jefferson, Morgan		48328	2021-10-10	2021-10-24				yes	2020-11-01
West Virginia		West Virginia	Treatment plant		NWSS_wv_Treatment plant_raw wastewater	Marshall, Boone, Mason, Mercer, Brooke, Ohio, Wood, Lewis, Monongalia, Harrison, Randolph, Mineral, Kanawha, Jefferson, Morgan		48328	2021-10-11	2021-10-25				yes	2020-11-01
West Virginia		West Virginia	Treatment plant		NWSS_wv_Treatment plant_raw wastewater	Marshall, Boone, Mason, Mercer, Brooke, Ohio, Wood, Lewis, Monongalia, Harrison, Randolph, Mineral, Kanawha, Jefferson, Morgan		48328	2021-10-11	2021-10-25	95	100		yes	2020-11-01
West Virginia		West Virginia	Treatment plant		NWSS_wv_Treatment plant_raw wastewater	Marshall, Boone, Mason, Mercer, Brooke, Ohio, Wood, Lewis, Monongalia, Harrison, Randolph, Mineral, Kanawha, Jefferson, Morgan		48328	2021-10-11	2021-10-25	-97	46		yes	2020-11-01
West Virginia		West Virginia	Treatment plant		NWSS_wv_Treatment plant_raw wastewater	Marshall, Boone, Mason, Mercer, Brooke, Ohio, Wood, Lewis, Monongalia, Harrison, Randolph, Mineral, Kanawha, Jefferson, Morgan		48328	2021-10-12	2021-10-26	95	100		yes	2020-11-01
West Virginia		West Virginia	Treatment plant		NWSS_wv_Treatment plant_raw wastewater	Marshall, Boone, Mason, Mercer, Brooke, Ohio, Wood, Lewis, Monongalia, Harrison, Randolph, Mineral, Kanawha, Jefferson, Morgan		48328	2021-10-12	2021-10-26	-63	46		yes	2020-11-01
West Virginia		West Virginia	Treatment plant		NWSS_wv_Treatment plant_raw wastewater	Marshall, Boone, Mason, Mercer, Brooke, Ohio, Wood, Lewis, Monongalia, Harrison, Randolph, Mineral, Kanawha, Jefferson, Morgan		48328	2021-10-12	2021-10-26				yes	2020-11-01
West Virginia		West Virginia	Treatment plant		NWSS_wv_Treatment plant_raw wastewater	Marshall, Boone, Mason, Mercer, Brooke, Ohio, Wood, Lewis, Monongalia, Harrison, Randolph, Mineral, Kanawha, Jefferson, Morgan		48328	2021-10-13	2021-10-27	141	100		yes	2020-11-01
West Virginia		West Virginia	Treatment plant		NWSS_wv_Treatment plant_raw wastewater	Marshall, Boone, Mason, Mercer, Brooke, Ohio, Wood, Lewis, Monongalia, Harrison, Randolph, Mineral, Kanawha, Jefferson, Morgan		48328	2021-10-13	2021-10-27	-74	54		yes	2020-11-01
West Virginia		West Virginia	Treatment plant		NWSS_wv_Treatment plant_raw wastewater	Marshall, Boone, Mason, Mercer, Brooke, Ohio, Wood, Lewis, Monongalia, Harrison, Randolph, Mineral, Kanawha, Jefferson, Morgan		48328	2021-10-13	2021-10-27				yes	2020-11-01
West Virginia		West Virginia	Treatment plant		NWSS_wv_Treatment plant_raw wastewater	Marshall, Boone, Mason, Mercer, Brooke, Ohio, Wood, Lewis, Monongalia, Harrison, Randolph, Mineral, Kanawha, Jefferson, Morgan		48328	2021-10-14	2021-10-28		100		yes	2020-11-01
West Virginia		West Virginia	Treatment plant		NWSS_wv_Treatment plant_raw wastewater	Marshall, Boone, Mason, Mercer, Brooke, Ohio, Wood, Lewis, Monongalia, Harrison, Randolph, Mineral, Kanawha, Jefferson, Morgan		48328	2021-10-14	2021-10-28	-35	54		yes	2020-11-01
West Virginia		West Virginia	Treatment plant		NWSS_wv_Treatment plant_raw wastewater	Marshall, Boone, Mason, Mercer, Brooke, Ohio, Wood, Lewis, Monongalia, Harrison, Randolph, Mineral, Kanawha, Jefferson, Morgan		48328	2021-10-14	2021-10-28				yes	2020-11-01
West Virginia		West Virginia	Treatment plant		NWSS_wv_Treatment plant_raw wastewater	Marshall, Boone, Mason, Mercer, Brooke, Ohio, Wood, Lewis, Monongalia, Harrison, Randolph, Mineral, Kanawha, Jefferson, Morgan		48328	2021-10-15	2021-10-29		100		yes	2020-11-01
West Virginia		West Virginia	Treatment plant		NWSS_wv_Treatment plant_raw wastewater	Marshall, Boone, Mason, Mercer, Brooke, Ohio, Wood, Lewis, Monongalia, Harrison, Randolph, Mineral, Kanawha, Jefferson, Morgan		48328	2021-10-15	2021-10-29				yes	2020-11-01
West Virginia		West Virginia	Treatment plant		NWSS_wv_Treatment plant_raw wastewater	Marshall, Boone, Mason, Mercer, Brooke, Ohio, Wood, Lewis, Monongalia, Harrison, Randolph, Mineral, Kanawha, Jefferson, Morgan		48328	2021-10-15	2021-10-29	20	50		yes	2020-11-01
West Virginia		West Virginia	Treatment plant		NWSS_wv_Treatment plant_raw wastewater	Marshall, Boone, Mason, Mercer, Brooke, Ohio, Wood, Lewis, Monongalia, Harrison, Randolph, Mineral, Kanawha, Jefferson, Morgan		48328	2021-10-16	2021-10-30		100		yes	2020-11-01
West Virginia		West Virginia	Treatment plant		NWSS_wv_Treatment plant_raw wastewater	Marshall, Boone, Mason, Mercer, Brooke, Ohio, Wood, Lewis, Monongalia, Harrison, Randolph, Mineral, Kanawha, Jefferson, Morgan		48328	2021-10-16	2021-10-30	335	54		yes	2020-11-01
West Virginia		West Virginia	Treatment plant		NWSS_wv_Treatment plant_raw wastewater	Marshall, Boone, Mason, Mercer, Brooke, Ohio, Wood, Lewis, Monongalia, Harrison, Randolph, Mineral, Kanawha, Jefferson, Morgan		48328	2021-10-16	2021-10-30				yes	2020-11-01
West Virginia		West Virginia	Treatment plant		NWSS_wv_Treatment plant_raw wastewater	Marshall, Boone, Mason, Mercer, Brooke, Ohio, Wood, Lewis, Monongalia, Harrison, Randolph, Mineral, Kanawha, Jefferson, Morgan		48328	2021-10-17	2021-10-31		100		yes	2020-11-01
West Virginia		West Virginia	Treatment plant		NWSS_wv_Treatment plant_raw wastewater	Marshall, Boone, Mason, Mercer, Brooke, Ohio, Wood, Lewis, Monongalia, Harrison, Randolph, Mineral, Kanawha, Jefferson, Morgan		48328	2021-10-17	2021-10-31	2101	54		yes	2020-11-01
West Virginia		West Virginia	Treatment plant		NWSS_wv_Treatment plant_raw wastewater	Marshall, Boone, Mason, Mercer, Brooke, Ohio, Wood, Lewis, Monongalia, Harrison, Randolph, Mineral, Kanawha, Jefferson, Morgan		48328	2021-10-17	2021-10-31				yes	2020-11-01
West Virginia		West Virginia	Treatment plant		NWSS_wv_Treatment plant_raw wastewater	Marshall, Boone, Mason, Mercer, Brooke, Ohio, Wood, Lewis, Monongalia, Harrison, Randolph, Mineral, Kanawha, Jefferson, Morgan		48328	2021-10-18	2021-11-01	6228	54		yes	2020-11-01
West Virginia		West Virginia	Treatment plant		NWSS_wv_Treatment plant_raw wastewater	Marshall, Boone, Mason, Mercer, Brooke, Ohio, Wood, Lewis, Monongalia, Harrison, Randolph, Mineral, Kanawha, Jefferson, Morgan		48328	2021-10-18	2021-11-01				yes	2020-11-01
West Virginia		West Virginia	Treatment plant		NWSS_wv_Treatment plant_raw wastewater	Marshall, Boone, Mason, Mercer, Brooke, Ohio, Wood, Lewis, Monongalia, Harrison, Randolph, Mineral, Kanawha, Jefferson, Morgan		48328	2021-10-18	2021-11-01				yes	2020-11-01
West Virginia		West Virginia	Treatment plant		NWSS_wv_Treatment plant_raw wastewater	Marshall, Boone, Mason, Mercer, Brooke, Ohio, Wood, Lewis, Monongalia, Harrison, Randolph, Mineral, Kanawha, Jefferson, Morgan		48328	2021-10-19	2021-11-02	16616	54		yes	2020-11-01
West Virginia		West Virginia	Treatment plant		NWSS_wv_Treatment plant_raw wastewater	Marshall, Boone, Mason, Mercer, Brooke, Ohio, Wood, Lewis, Monongalia, Harrison, Randolph, Mineral, Kanawha, Jefferson, Morgan		48328	2021-10-19	2021-11-02				yes	2020-11-01
West Virginia		West Virginia	Treatment plant		NWSS_wv_Treatment plant_raw wastewater	Marshall, Boone, Mason, Mercer, Brooke, Ohio, Wood, Lewis, Monongalia, Harrison, Randolph, Mineral, Kanawha, Jefferson, Morgan		48328	2021-10-19	2021-11-02				yes	2020-11-01
West Virginia		West Virginia	Treatment plant		NWSS_wv_Treatment plant_raw wastewater	Marshall, Boone, Mason, Mercer, Brooke, Ohio, Wood, Lewis, Monongalia, Harrison, Randolph, Mineral, Kanawha, Jefferson, Morgan		48328	2021-10-20	2021-11-03				yes	2020-11-01
West Virginia		West Virginia	Treatment plant		NWSS_wv_Treatment plant_raw wastewater	Marshall, Boone, Mason, Mercer, Brooke, Ohio, Wood, Lewis, Monongalia, Harrison, Randolph, Mineral, Kanawha, Jefferson, Morgan		48328	2021-10-20	2021-11-03				yes	2020-11-01
West Virginia		West Virginia	Treatment plant		NWSS_wv_Treatment plant_raw wastewater	Marshall, Boone, Mason, Mercer, Brooke, Ohio, Wood, Lewis, Monongalia, Harrison, Randolph, Mineral, Kanawha, Jefferson, Morgan		48328	2021-10-20	2021-11-03	14005	62		yes	2020-11-01
West Virginia		West Virginia	Treatment plant		NWSS_wv_Treatment plant_raw wastewater	Marshall, Boone, Mason, Mercer, Brooke, Ohio, Wood, Lewis, Monongalia, Harrison, Randolph, Mineral, Kanawha, Jefferson, Morgan		48328	2021-10-21	2021-11-04				yes	2020-11-01
West Virginia		West Virginia	Treatment plant		NWSS_wv_Treatment plant_raw wastewater	Marshall, Boone, Mason, Mercer, Brooke, Ohio, Wood, Lewis, Monongalia, Harrison, Randolph, Mineral, Kanawha, Jefferson, Morgan		48328	2021-10-21	2021-11-04	9214	69		yes	2020-11-01
West Virginia		West Virginia	Treatment plant		NWSS_wv_Treatment plant_raw wastewater	Marshall, Boone, Mason, Mercer, Brooke, Ohio, Wood, Lewis, Monongalia, Harrison, Randolph, Mineral, Kanawha, Jefferson, Morgan		48328	2021-10-21	2021-11-04				yes	2020-11-01
West Virginia		West Virginia	Treatment plant		NWSS_wv_Treatment plant_raw wastewater	Marshall, Boone, Mason, Mercer, Brooke, Ohio, Wood, Lewis, Monongalia, Harrison, Randolph, Mineral, Kanawha, Jefferson, Morgan		48328	2021-10-22	2021-11-05	7851	75		yes	2020-11-01
West Virginia		West Virginia	Treatment plant		NWSS_wv_Treatment plant_raw wastewater	Marshall, Boone, Mason, Mercer, Brooke, Ohio, Wood, Lewis, Monongalia, Harrison, Randolph, Mineral, Kanawha, Jefferson, Morgan		48328	2021-10-22	2021-11-05				yes	2020-11-01
West Virginia		West Virginia	Treatment plant		NWSS_wv_Treatment plant_raw wastewater	Marshall, Boone, Mason, Mercer, Brooke, Ohio, Wood, Lewis, Monongalia, Harrison, Randolph, Mineral, Kanawha, Jefferson, Morgan		48328	2021-10-22	2021-11-05				yes	2020-11-01
West Virginia		West Virginia	Treatment plant		NWSS_wv_Treatment plant_raw wastewater	Marshall, Boone, Mason, Mercer, Brooke, Ohio, Wood, Lewis, Monongalia, Harrison, Randolph, Mineral, Kanawha, Jefferson, Morgan		48328	2021-10-23	2021-11-06				yes	2020-11-01
West Virginia		West Virginia	Treatment plant		NWSS_wv_Treatment plant_raw wastewater	Marshall, Boone, Mason, Mercer, Brooke, Ohio, Wood, Lewis, Monongalia, Harrison, Randolph, Mineral, Kanawha, Jefferson, Morgan		48328	2021-10-23	2021-11-06				yes	2020-11-01
West Virginia		West Virginia	Treatment plant		NWSS_wv_Treatment plant_raw wastewater	Marshall, Boone, Mason, Mercer, Brooke, Ohio, Wood, Lewis, Monongalia, Harrison, Randolph, Mineral, Kanawha, Jefferson, Morgan		48328	2021-10-23	2021-11-06	3622	77		yes	2020-11-01
West Virginia		West Virginia	Treatment plant		NWSS_wv_Treatment plant_raw wastewater	Marshall, Boone, Mason, Mercer, Brooke, Ohio, Wood, Lewis, Monongalia, Harrison, Randolph, Mineral, Kanawha, Jefferson, Morgan		48328	2021-10-24	2021-11-07				yes	2020-11-01
West Virginia		West Virginia	Treatment plant		NWSS_wv_Treatment plant_raw wastewater	Marshall, Boone, Mason, Mercer, Brooke, Ohio, Wood, Lewis, Monongalia, Harrison, Randolph, Mineral, Kanawha, Jefferson, Morgan		48328	2021-10-24	2021-11-07	1822	85		yes	2020-11-01
West Virginia		West Virginia	Treatment plant		NWSS_wv_Treatment plant_raw wastewater	Marshall, Boone, Mason, Mercer, Brooke, Ohio, Wood, Lewis, Monongalia, Harrison, Randolph, Mineral, Kanawha, Jefferson, Morgan		48328	2021-10-24	2021-11-07				yes	2020-11-01
West Virginia		West Virginia	Treatment plant		NWSS_wv_Treatment plant_raw wastewater	Marshall, Boone, Mason, Mercer, Brooke, Ohio, Wood, Lewis, Monongalia, Harrison, Randolph, Mineral, Kanawha, Jefferson, Morgan		48328	2021-10-25	2021-11-08				yes	2020-11-01
West Virginia		West Virginia	Treatment plant		NWSS_wv_Treatment plant_raw wastewater	Marshall, Boone, Mason, Mercer, Brooke, Ohio, Wood, Lewis, Monongalia, Harrison, Randolph, Mineral, Kanawha, Jefferson, Morgan		48328	2021-10-25	2021-11-08	495	92		yes	2020-11-01
West Virginia		West Virginia	Treatment plant		NWSS_wv_Treatment plant_raw wastewater	Marshall, Boone, Mason, Mercer, Brooke, Ohio, Wood, Lewis, Monongalia, Harrison, Randolph, Mineral, Kanawha, Jefferson, Morgan		48328	2021-10-25	2021-11-08				yes	2020-11-01
West Virginia		West Virginia	Treatment plant		NWSS_wv_Treatment plant_raw wastewater	Marshall, Boone, Mason, Mercer, Brooke, Ohio, Wood, Lewis, Monongalia, Harrison, Randolph, Mineral, Kanawha, Jefferson, Morgan		48328	2021-10-26	2021-11-09				yes	2020-11-01
West Virginia		West Virginia	Treatment plant		NWSS_wv_Treatment plant_raw wastewater	Marshall, Boone, Mason, Mercer, Brooke, Ohio, Wood, Lewis, Monongalia, Harrison, Randolph, Mineral, Kanawha, Jefferson, Morgan		48328	2021-10-26	2021-11-09	10	100		yes	2020-11-01
West Virginia		West Virginia	Treatment plant		NWSS_wv_Treatment plant_raw wastewater	Marshall, Boone, Mason, Mercer, Brooke, Ohio, Wood, Lewis, Monongalia, Harrison, Randolph, Mineral, Kanawha, Jefferson, Morgan		48328	2021-10-26	2021-11-09				yes	2020-11-01
West Virginia		West Virginia	Treatment plant		NWSS_wv_Treatment plant_raw wastewater	Marshall, Boone, Mason, Mercer, Brooke, Ohio, Wood, Lewis, Monongalia, Harrison, Randolph, Mineral, Kanawha, Jefferson, Morgan		48328	2021-10-27	2021-11-10				yes	2020-11-01
West Virginia		West Virginia	Treatment plant		NWSS_wv_Treatment plant_raw wastewater	Marshall, Boone, Mason, Mercer, Brooke, Ohio, Wood, Lewis, Monongalia, Harrison, Randolph, Mineral, Kanawha, Jefferson, Morgan		48328	2021-10-27	2021-11-10	65	100		yes	2020-11-01
West Virginia		West Virginia	Treatment plant		NWSS_wv_Treatment plant_raw wastewater	Marshall, Boone, Mason, Mercer, Brooke, Ohio, Wood, Lewis, Monongalia, Harrison, Randolph, Mineral, Kanawha, Jefferson, Morgan		48328	2021-10-27	2021-11-10				yes	2020-11-01
West Virginia		West Virginia	Treatment plant		NWSS_wv_Treatment plant_raw wastewater	Marshall, Boone, Mason, Mercer, Brooke, Ohio, Wood, Lewis, Monongalia, Harrison, Randolph, Mineral, Kanawha, Jefferson, Morgan		48328	2021-10-28	2021-11-11		100		yes	2020-11-01
West Virginia		West Virginia	Treatment plant		NWSS_wv_Treatment plant_raw wastewater	Marshall, Boone, Mason, Mercer, Brooke, Ohio, Wood, Lewis, Monongalia, Harrison, Randolph, Mineral, Kanawha, Jefferson, Morgan		48328	2021-10-28	2021-11-11	-16	100		yes	2020-11-01
West Virginia		West Virginia	Treatment plant		NWSS_wv_Treatment plant_raw wastewater	Marshall, Boone, Mason, Mercer, Brooke, Ohio, Wood, Lewis, Monongalia, Harrison, Randolph, Mineral, Kanawha, Jefferson, Morgan		48328	2021-10-28	2021-11-11				yes	2020-11-01
West Virginia		West Virginia	Treatment plant		NWSS_wv_Treatment plant_raw wastewater	Marshall, Boone, Mason, Mercer, Brooke, Ohio, Wood, Lewis, Monongalia, Harrison, Randolph, Mineral, Kanawha, Jefferson, Morgan		48328	2021-10-28	2021-11-11				yes	2020-11-01
West Virginia		West Virginia	Treatment plant		NWSS_wv_Treatment plant_raw wastewater	Marshall, Boone, Mason, Mercer, Brooke, Ohio, Wood, Lewis, Monongalia, Harrison, Randolph, Mineral, Kanawha, Jefferson, Morgan		48328	2021-10-29	2021-11-12				yes	2020-11-01
West Virginia		West Virginia	Treatment plant		NWSS_wv_Treatment plant_raw wastewater	Marshall, Boone, Mason, Mercer, Brooke, Ohio, Wood, Lewis, Monongalia, Harrison, Randolph, Mineral, Kanawha, Jefferson, Morgan		48328	2021-10-29	2021-11-12	-60	100		yes	2020-11-01
West Virginia		West Virginia	Treatment plant		NWSS_wv_Treatment plant_raw wastewater	Marshall, Boone, Mason, Mercer, Brooke, Ohio, Wood, Lewis, Monongalia, Harrison, Randolph, Mineral, Kanawha, Jefferson, Morgan		48328	2021-10-29	2021-11-12				yes	2020-11-01
West Virginia		West Virginia	Treatment plant		NWSS_wv_Treatment plant_raw wastewater	Marshall, Boone, Mason, Mercer, Brooke, Ohio, Wood, Lewis, Monongalia, Harrison, Randolph, Mineral, Kanawha, Jefferson, Morgan		48328	2021-10-29	2021-11-12	-67	100		yes	2020-11-01
West Virginia		West Virginia	Treatment plant		NWSS_wv_Treatment plant_raw wastewater	Marshall, Boone, Mason, Mercer, Brooke, Ohio, Wood, Lewis, Monongalia, Harrison, Randolph, Mineral, Kanawha, Jefferson, Morgan		48328	2021-10-30	2021-11-13	-100	100		yes	2020-11-01
West Virginia		West Virginia	Treatment plant		NWSS_wv_Treatment plant_raw wastewater	Marshall, Boone, Mason, Mercer, Brooke, Ohio, Wood, Lewis, Monongalia, Harrison, Randolph, Mineral, Kanawha, Jefferson, Morgan		48328	2021-10-30	2021-11-13	-64	100		yes	2020-11-01
West Virginia		West Virginia	Treatment plant		NWSS_wv_Treatment plant_raw wastewater	Marshall, Boone, Mason, Mercer, Brooke, Ohio, Wood, Lewis, Monongalia, Harrison, Randolph, Mineral, Kanawha, Jefferson, Morgan		48328	2021-10-30	2021-11-13				yes	2020-11-01
West Virginia		West Virginia	Treatment plant		NWSS_wv_Treatment plant_raw wastewater	Marshall, Boone, Mason, Mercer, Brooke, Ohio, Wood, Lewis, Monongalia, Harrison, Randolph, Mineral, Kanawha, Jefferson, Morgan		48328	2021-10-30	2021-11-13				yes	2020-11-01
West Virginia		West Virginia	Treatment plant		NWSS_wv_Treatment plant_raw wastewater	Marshall, Boone, Mason, Mercer, Brooke, Ohio, Wood, Lewis, Monongalia, Harrison, Randolph, Mineral, Kanawha, Jefferson, Morgan		48328	2021-10-31	2021-11-14				yes	2020-11-01
West Virginia		West Virginia	Treatment plant		NWSS_wv_Treatment plant_raw wastewater	Marshall, Boone, Mason, Mercer, Brooke, Ohio, Wood, Lewis, Monongalia, Harrison, Randolph, Mineral, Kanawha, Jefferson, Morgan		48328	2021-10-31	2021-11-14	-45	100		yes	2020-11-01
West Virginia		West Virginia	Treatment plant		NWSS_wv_Treatment plant_raw wastewater	Marshall, Boone, Mason, Mercer, Brooke, Ohio, Wood, Lewis, Monongalia, Harrison, Randolph, Mineral, Kanawha, Jefferson, Morgan		48328	2021-10-31	2021-11-14		100		yes	2020-11-01
West Virginia		West Virginia	Treatment plant		NWSS_wv_Treatment plant_raw wastewater	Marshall, Boone, Mason, Mercer, Brooke, Ohio, Wood, Lewis, Monongalia, Harrison, Randolph, Mineral, Kanawha, Jefferson, Morgan		48328	2021-10-31	2021-11-14	36720	100		yes	2020-11-01
West Virginia		West Virginia	Treatment plant		NWSS_wv_Treatment plant_raw wastewater	Marshall, Boone, Mason, Mercer, Brooke, Ohio, Wood, Lewis, Monongalia, Harrison, Randolph, Mineral, Kanawha, Jefferson, Morgan		48328	2021-11-01	2021-11-15		100		yes	2020-11-01
West Virginia		West Virginia	Treatment plant		NWSS_wv_Treatment plant_raw wastewater	Marshall, Boone, Mason, Mercer, Brooke, Ohio, Wood, Lewis, Monongalia, Harrison, Randolph, Mineral, Kanawha, Jefferson, Morgan		48328	2021-11-01	2021-11-15	-26	100		yes	2020-11-01
West Virginia		West Virginia	Treatment plant		NWSS_wv_Treatment plant_raw wastewater	Marshall, Boone, Mason, Mercer, Brooke, Ohio, Wood, Lewis, Monongalia, Harrison, Randolph, Mineral, Kanawha, Jefferson, Morgan		48328	2021-11-01	2021-11-15	2531	100		yes	2020-11-01
West Virginia		West Virginia	Treatment plant		NWSS_wv_Treatment plant_raw wastewater	Marshall, Boone, Mason, Mercer, Brooke, Ohio, Wood, Lewis, Monongalia, Harrison, Randolph, Mineral, Kanawha, Jefferson, Morgan		48328	2021-11-01	2021-11-15		100		yes	2020-11-01
West Virginia		West Virginia	Treatment plant		NWSS_wv_Treatment plant_raw wastewater	Marshall, Boone, Mason, Mercer, Brooke, Ohio, Wood, Lewis, Monongalia, Harrison, Randolph, Mineral, Kanawha, Jefferson, Morgan		48328	2021-11-01	2021-11-15	294560	100		yes	2020-11-01
West Virginia		West Virginia	Treatment plant		NWSS_wv_Treatment plant_raw wastewater	Marshall, Boone, Mason, Mercer, Brooke, Ohio, Wood, Lewis, Monongalia, Harrison, Randolph, Mineral, Kanawha, Jefferson, Morgan		48328	2021-11-01	2021-11-15		0		yes	2020-11-01
West Virginia		West Virginia	Treatment plant		NWSS_wv_Treatment plant_raw wastewater	Marshall, Boone, Mason, Mercer, Brooke, Ohio, Wood, Lewis, Monongalia, Harrison, Randolph, Mineral, Kanawha, Jefferson, Morgan		48328	2021-11-02	2021-11-16	-4	100		yes	2020-11-01
West Virginia		West Virginia	Treatment plant		NWSS_wv_Treatment plant_raw wastewater	Marshall, Boone, Mason, Mercer, Brooke, Ohio, Wood, Lewis, Monongalia, Harrison, Randolph, Mineral, Kanawha, Jefferson, Morgan		48328	2021-11-02	2021-11-16	-100	100		yes	2020-11-01
West Virginia		West Virginia	Treatment plant		NWSS_wv_Treatment plant_raw wastewater	Marshall, Boone, Mason, Mercer, Brooke, Ohio, Wood, Lewis, Monongalia, Harrison, Randolph, Mineral, Kanawha, Jefferson, Morgan		48328	2021-11-02	2021-11-16	294560	100		yes	2020-11-01
West Virginia		West Virginia	Treatment plant		NWSS_wv_Treatment plant_raw wastewater	Marshall, Boone, Mason, Mercer, Brooke, Ohio, Wood, Lewis, Monongalia, Harrison, Randolph, Mineral, Kanawha, Jefferson, Morgan		48328	2021-11-02	2021-11-16	-100	100		yes	2020-11-01
West Virginia		West Virginia	Treatment plant		NWSS_wv_Treatment plant_raw wastewater	Marshall, Boone, Mason, Mercer, Brooke, Ohio, Wood, Lewis, Monongalia, Harrison, Randolph, Mineral, Kanawha, Jefferson, Morgan		48328	2021-11-02	2021-11-16		0		yes	2020-11-01
West Virginia		West Virginia	Treatment plant		NWSS_wv_Treatment plant_raw wastewater	Marshall, Boone, Mason, Mercer, Brooke, Ohio, Wood, Lewis, Monongalia, Harrison, Randolph, Mineral, Kanawha, Jefferson, Morgan		48328	2021-11-02	2021-11-16	115117	100		yes	2020-11-01
West Virginia		West Virginia	Treatment plant		NWSS_wv_Treatment plant_raw wastewater	Marshall, Boone, Mason, Mercer, Brooke, Ohio, Wood, Lewis, Monongalia, Harrison, Randolph, Mineral, Kanawha, Jefferson, Morgan		48328	2021-11-03	2021-11-17	4658	100		yes	2020-11-01
West Virginia		West Virginia	Treatment plant		NWSS_wv_Treatment plant_raw wastewater	Marshall, Boone, Mason, Mercer, Brooke, Ohio, Wood, Lewis, Monongalia, Harrison, Randolph, Mineral, Kanawha, Jefferson, Morgan		48328	2021-11-03	2021-11-17	2147483647	50		yes	2020-11-01
West Virginia		West Virginia	Treatment plant		NWSS_wv_Treatment plant_raw wastewater	Marshall, Boone, Mason, Mercer, Brooke, Ohio, Wood, Lewis, Monongalia, Harrison, Randolph, Mineral, Kanawha, Jefferson, Morgan		48328	2021-11-03	2021-11-17	146	100		yes	2020-11-01
West Virginia		West Virginia	Treatment plant		NWSS_wv_Treatment plant_raw wastewater	Marshall, Boone, Mason, Mercer, Brooke, Ohio, Wood, Lewis, Monongalia, Harrison, Randolph, Mineral, Kanawha, Jefferson, Morgan		48328	2021-11-03	2021-11-17	-93	100		yes	2020-11-01
West Virginia		West Virginia	Treatment plant		NWSS_wv_Treatment plant_raw wastewater	Marshall, Boone, Mason, Mercer, Brooke, Ohio, Wood, Lewis, Monongalia, Harrison, Randolph, Mineral, Kanawha, Jefferson, Morgan		48328	2021-11-03	2021-11-17	-15	100		yes	2020-11-01
West Virginia		West Virginia	Treatment plant		NWSS_wv_Treatment plant_raw wastewater	Marshall, Boone, Mason, Mercer, Brooke, Ohio, Wood, Lewis, Monongalia, Harrison, Randolph, Mineral, Kanawha, Jefferson, Morgan		48328	2021-11-03	2021-11-17	917	100		yes	2020-11-01
West Virginia		West Virginia	Treatment plant		NWSS_wv_Treatment plant_raw wastewater	Marshall, Boone, Mason, Mercer, Brooke, Ohio, Wood, Lewis, Monongalia, Harrison, Randolph, Mineral, Kanawha, Jefferson, Morgan		48328	2021-11-04	2021-11-18	146	100		yes	2020-11-01
West Virginia		West Virginia	Treatment plant		NWSS_wv_Treatment plant_raw wastewater	Marshall, Boone, Mason, Mercer, Brooke, Ohio, Wood, Lewis, Monongalia, Harrison, Randolph, Mineral, Kanawha, Jefferson, Morgan		48328	2021-11-04	2021-11-18	-93	100		yes	2020-11-01
West Virginia		West Virginia	Treatment plant		NWSS_wv_Treatment plant_raw wastewater	Marshall, Boone, Mason, Mercer, Brooke, Ohio, Wood, Lewis, Monongalia, Harrison, Randolph, Mineral, Kanawha, Jefferson, Morgan		48328	2021-11-04	2021-11-18	2147483647	50		yes	2020-11-01
West Virginia		West Virginia	Treatment plant		NWSS_wv_Treatment plant_raw wastewater	Marshall, Boone, Mason, Mercer, Brooke, Ohio, Wood, Lewis, Monongalia, Harrison, Randolph, Mineral, Kanawha, Jefferson, Morgan		48328	2021-11-04	2021-11-18	4658	100		yes	2020-11-01
West Virginia		West Virginia	Treatment plant		NWSS_wv_Treatment plant_raw wastewater	Marshall, Boone, Mason, Mercer, Brooke, Ohio, Wood, Lewis, Monongalia, Harrison, Randolph, Mineral, Kanawha, Jefferson, Morgan		48328	2021-11-04	2021-11-18	18	100		yes	2020-11-01
West Virginia		West Virginia	Treatment plant		NWSS_wv_Treatment plant_raw wastewater	Marshall, Boone, Mason, Mercer, Brooke, Ohio, Wood, Lewis, Monongalia, Harrison, Randolph, Mineral, Kanawha, Jefferson, Morgan		48328	2021-11-04	2021-11-18	917	100		yes	2020-11-01
West Virginia		West Virginia	Treatment plant		NWSS_wv_Treatment plant_raw wastewater	Marshall, Boone, Mason, Mercer, Brooke, Ohio, Wood, Lewis, Monongalia, Harrison, Randolph, Mineral, Kanawha, Jefferson, Morgan		48328	2021-11-05	2021-11-19	4658	100		yes	2020-11-01
West Virginia		West Virginia	Treatment plant		NWSS_wv_Treatment plant_raw wastewater	Marshall, Boone, Mason, Mercer, Brooke, Ohio, Wood, Lewis, Monongalia, Harrison, Randolph, Mineral, Kanawha, Jefferson, Morgan		48328	2021-11-05	2021-11-19	-93	100		yes	2020-11-01
West Virginia		West Virginia	Treatment plant		NWSS_wv_Treatment plant_raw wastewater	Marshall, Boone, Mason, Mercer, Brooke, Ohio, Wood, Lewis, Monongalia, Harrison, Randolph, Mineral, Kanawha, Jefferson, Morgan		48328	2021-11-05	2021-11-19	25	100		yes	2020-11-01
West Virginia		West Virginia	Treatment plant		NWSS_wv_Treatment plant_raw wastewater	Marshall, Boone, Mason, Mercer, Brooke, Ohio, Wood, Lewis, Monongalia, Harrison, Randolph, Mineral, Kanawha, Jefferson, Morgan		48328	2021-11-05	2021-11-19	2147483647	50		yes	2020-11-01
West Virginia		West Virginia	Treatment plant		NWSS_wv_Treatment plant_raw wastewater	Marshall, Boone, Mason, Mercer, Brooke, Ohio, Wood, Lewis, Monongalia, Harrison, Randolph, Mineral, Kanawha, Jefferson, Morgan		48328	2021-11-05	2021-11-19	146	100		yes	2020-11-01
West Virginia		West Virginia	Treatment plant		NWSS_wv_Treatment plant_raw wastewater	Marshall, Boone, Mason, Mercer, Brooke, Ohio, Wood, Lewis, Monongalia, Harrison, Randolph, Mineral, Kanawha, Jefferson, Morgan		48328	2021-11-05	2021-11-19	917	100		yes	2020-11-01
West Virginia		West Virginia	Treatment plant		NWSS_wv_Treatment plant_raw wastewater	Marshall, Boone, Mason, Mercer, Brooke, Ohio, Wood, Lewis, Monongalia, Harrison, Randolph, Mineral, Kanawha, Jefferson, Morgan		48328	2021-11-06	2021-11-20	146	100		yes	2020-11-01
West Virginia		West Virginia	Treatment plant		NWSS_wv_Treatment plant_raw wastewater	Marshall, Boone, Mason, Mercer, Brooke, Ohio, Wood, Lewis, Monongalia, Harrison, Randolph, Mineral, Kanawha, Jefferson, Morgan		48328	2021-11-06	2021-11-20	13	100		yes	2020-11-01
West Virginia		West Virginia	Treatment plant		NWSS_wv_Treatment plant_raw wastewater	Marshall, Boone, Mason, Mercer, Brooke, Ohio, Wood, Lewis, Monongalia, Harrison, Randolph, Mineral, Kanawha, Jefferson, Morgan		48328	2021-11-06	2021-11-20	917	100		yes	2020-11-01
West Virginia		West Virginia	Treatment plant		NWSS_wv_Treatment plant_raw wastewater	Marshall, Boone, Mason, Mercer, Brooke, Ohio, Wood, Lewis, Monongalia, Harrison, Randolph, Mineral, Kanawha, Jefferson, Morgan		48328	2021-11-06	2021-11-20	4658	100		yes	2020-11-01
West Virginia		West Virginia	Treatment plant		NWSS_wv_Treatment plant_raw wastewater	Marshall, Boone, Mason, Mercer, Brooke, Ohio, Wood, Lewis, Monongalia, Harrison, Randolph, Mineral, Kanawha, Jefferson, Morgan		48328	2021-11-06	2021-11-20	-93	100		yes	2020-11-01
West Virginia		West Virginia	Treatment plant		NWSS_wv_Treatment plant_raw wastewater	Marshall, Boone, Mason, Mercer, Brooke, Ohio, Wood, Lewis, Monongalia, Harrison, Randolph, Mineral, Kanawha, Jefferson, Morgan		48328	2021-11-06	2021-11-20	2147483647	50		yes	2020-11-01
West Virginia		West Virginia	Treatment plant		NWSS_wv_Treatment plant_raw wastewater	Marshall, Boone, Mason, Mercer, Brooke, Ohio, Wood, Lewis, Monongalia, Harrison, Randolph, Mineral, Kanawha, Jefferson, Morgan		48328	2021-11-07	2021-11-21	146	100		yes	2020-11-01
West Virginia		West Virginia	Treatment plant		NWSS_wv_Treatment plant_raw wastewater	Marshall, Boone, Mason, Mercer, Brooke, Ohio, Wood, Lewis, Monongalia, Harrison, Randolph, Mineral, Kanawha, Jefferson, Morgan		48328	2021-11-07	2021-11-21	4658	100		yes	2020-11-01
West Virginia		West Virginia	Treatment plant		NWSS_wv_Treatment plant_raw wastewater	Marshall, Boone, Mason, Mercer, Brooke, Ohio, Wood, Lewis, Monongalia, Harrison, Randolph, Mineral, Kanawha, Jefferson, Morgan		48328	2021-11-07	2021-11-21	-93	100		yes	2020-11-01
West Virginia		West Virginia	Treatment plant		NWSS_wv_Treatment plant_raw wastewater	Marshall, Boone, Mason, Mercer, Brooke, Ohio, Wood, Lewis, Monongalia, Harrison, Randolph, Mineral, Kanawha, Jefferson, Morgan		48328	2021-11-07	2021-11-21	2147483647	50		yes	2020-11-01
West Virginia		West Virginia	Treatment plant		NWSS_wv_Treatment plant_raw wastewater	Marshall, Boone, Mason, Mercer, Brooke, Ohio, Wood, Lewis, Monongalia, Harrison, Randolph, Mineral, Kanawha, Jefferson, Morgan		48328	2021-11-07	2021-11-21	19	100		yes	2020-11-01
West Virginia		West Virginia	Treatment plant		NWSS_wv_Treatment plant_raw wastewater	Marshall, Boone, Mason, Mercer, Brooke, Ohio, Wood, Lewis, Monongalia, Harrison, Randolph, Mineral, Kanawha, Jefferson, Morgan		48328	2021-11-07	2021-11-21	-31	100		yes	2020-11-01
West Virginia		West Virginia	Treatment plant		NWSS_wv_Treatment plant_raw wastewater	Marshall, Boone, Mason, Mercer, Brooke, Ohio, Wood, Lewis, Monongalia, Harrison, Randolph, Mineral, Kanawha, Jefferson, Morgan		48328	2021-11-08	2021-11-22	4658	100		yes	2020-11-01
West Virginia		West Virginia	Treatment plant		NWSS_wv_Treatment plant_raw wastewater	Marshall, Boone, Mason, Mercer, Brooke, Ohio, Wood, Lewis, Monongalia, Harrison, Randolph, Mineral, Kanawha, Jefferson, Morgan		48328	2021-11-08	2021-11-22	146	100		yes	2020-11-01
West Virginia		West Virginia	Treatment plant		NWSS_wv_Treatment plant_raw wastewater	Marshall, Boone, Mason, Mercer, Brooke, Ohio, Wood, Lewis, Monongalia, Harrison, Randolph, Mineral, Kanawha, Jefferson, Morgan		48328	2021-11-08	2021-11-22	404	100		yes	2020-11-01
West Virginia		West Virginia	Treatment plant		NWSS_wv_Treatment plant_raw wastewater	Marshall, Boone, Mason, Mercer, Brooke, Ohio, Wood, Lewis, Monongalia, Harrison, Randolph, Mineral, Kanawha, Jefferson, Morgan		48328	2021-11-08	2021-11-22	212	100		yes	2020-11-01
West Virginia		West Virginia	Treatment plant		NWSS_wv_Treatment plant_raw wastewater	Marshall, Boone, Mason, Mercer, Brooke, Ohio, Wood, Lewis, Monongalia, Harrison, Randolph, Mineral, Kanawha, Jefferson, Morgan		48328	2021-11-08	2021-11-22	2147483647	50		yes	2020-11-01
West Virginia		West Virginia	Treatment plant		NWSS_wv_Treatment plant_raw wastewater	Marshall, Boone, Mason, Mercer, Brooke, Ohio, Wood, Lewis, Monongalia, Harrison, Randolph, Mineral, Kanawha, Jefferson, Morgan		48328	2021-11-08	2021-11-22	5	100		yes	2020-11-01
West Virginia		West Virginia	Treatment plant		NWSS_wv_Treatment plant_raw wastewater	Marshall, Boone, Mason, Mercer, Brooke, Ohio, Wood, Lewis, Monongalia, Harrison, Randolph, Mineral, Kanawha, Jefferson, Morgan		48328	2021-11-09	2021-11-23	146	100		yes	2020-11-01
West Virginia		West Virginia	Treatment plant		NWSS_wv_Treatment plant_raw wastewater	Marshall, Boone, Mason, Mercer, Brooke, Ohio, Wood, Lewis, Monongalia, Harrison, Randolph, Mineral, Kanawha, Jefferson, Morgan		48328	2021-11-09	2021-11-23	746	100		yes	2020-11-01
West Virginia		West Virginia	Treatment plant		NWSS_wv_Treatment plant_raw wastewater	Marshall, Boone, Mason, Mercer, Brooke, Ohio, Wood, Lewis, Monongalia, Harrison, Randolph, Mineral, Kanawha, Jefferson, Morgan		48328	2021-11-09	2021-11-23	-7	100		yes	2020-11-01
West Virginia		West Virginia	Treatment plant		NWSS_wv_Treatment plant_raw wastewater	Marshall, Boone, Mason, Mercer, Brooke, Ohio, Wood, Lewis, Monongalia, Harrison, Randolph, Mineral, Kanawha, Jefferson, Morgan		48328	2021-11-09	2021-11-23	2363	100		yes	2020-11-01
West Virginia		West Virginia	Treatment plant		NWSS_wv_Treatment plant_raw wastewater	Marshall, Boone, Mason, Mercer, Brooke, Ohio, Wood, Lewis, Monongalia, Harrison, Randolph, Mineral, Kanawha, Jefferson, Morgan		48328	2021-11-09	2021-11-23	278	100		yes	2020-11-01
West Virginia		West Virginia	Treatment plant		NWSS_wv_Treatment plant_raw wastewater	Marshall, Boone, Mason, Mercer, Brooke, Ohio, Wood, Lewis, Monongalia, Harrison, Randolph, Mineral, Kanawha, Jefferson, Morgan		48328	2021-11-09	2021-11-23	2147483647	50		yes	2020-11-01
West Virginia		West Virginia	Treatment plant		NWSS_wv_Treatment plant_raw wastewater	Marshall, Boone, Mason, Mercer, Brooke, Ohio, Wood, Lewis, Monongalia, Harrison, Randolph, Mineral, Kanawha, Jefferson, Morgan		48328	2021-11-10	2021-11-24	1004	100		yes	2020-11-01
West Virginia		West Virginia	Treatment plant		NWSS_wv_Treatment plant_raw wastewater	Marshall, Boone, Mason, Mercer, Brooke, Ohio, Wood, Lewis, Monongalia, Harrison, Randolph, Mineral, Kanawha, Jefferson, Morgan		48328	2021-11-10	2021-11-24	-16	100		yes	2020-11-01
West Virginia		West Virginia	Treatment plant		NWSS_wv_Treatment plant_raw wastewater	Marshall, Boone, Mason, Mercer, Brooke, Ohio, Wood, Lewis, Monongalia, Harrison, Randolph, Mineral, Kanawha, Jefferson, Morgan		48328	2021-11-10	2021-11-24	-91	100		yes	2020-11-01
West Virginia		West Virginia	Treatment plant		NWSS_wv_Treatment plant_raw wastewater	Marshall, Boone, Mason, Mercer, Brooke, Ohio, Wood, Lewis, Monongalia, Harrison, Randolph, Mineral, Kanawha, Jefferson, Morgan		48328	2021-11-10	2021-11-24	2363	100		yes	2020-11-01
West Virginia		West Virginia	Treatment plant		NWSS_wv_Treatment plant_raw wastewater	Marshall, Boone, Mason, Mercer, Brooke, Ohio, Wood, Lewis, Monongalia, Harrison, Randolph, Mineral, Kanawha, Jefferson, Morgan		48328	2021-11-10	2021-11-24	56	100		yes	2020-11-01
West Virginia		West Virginia	Treatment plant		NWSS_wv_Treatment plant_raw wastewater	Marshall, Boone, Mason, Mercer, Brooke, Ohio, Wood, Lewis, Monongalia, Harrison, Randolph, Mineral, Kanawha, Jefferson, Morgan		48328	2021-11-10	2021-11-24	2147483647	50		yes	2020-11-01
West Virginia		West Virginia	Treatment plant		NWSS_wv_Treatment plant_raw wastewater	Marshall, Boone, Mason, Mercer, Brooke, Ohio, Wood, Lewis, Monongalia, Harrison, Randolph, Mineral, Kanawha, Jefferson, Morgan		48328	2021-11-11	2021-11-25	-86	100		yes	2020-11-01
West Virginia		West Virginia	Treatment plant		NWSS_wv_Treatment plant_raw wastewater	Marshall, Boone, Mason, Mercer, Brooke, Ohio, Wood, Lewis, Monongalia, Harrison, Randolph, Mineral, Kanawha, Jefferson, Morgan		48328	2021-11-11	2021-11-25	1004	100		yes	2020-11-01
West Virginia		West Virginia	Treatment plant		NWSS_wv_Treatment plant_raw wastewater	Marshall, Boone, Mason, Mercer, Brooke, Ohio, Wood, Lewis, Monongalia, Harrison, Randolph, Mineral, Kanawha, Jefferson, Morgan		48328	2021-11-11	2021-11-25	2363	100		yes	2020-11-01
West Virginia		West Virginia	Treatment plant		NWSS_wv_Treatment plant_raw wastewater	Marshall, Boone, Mason, Mercer, Brooke, Ohio, Wood, Lewis, Monongalia, Harrison, Randolph, Mineral, Kanawha, Jefferson, Morgan		48328	2021-11-11	2021-11-25	2147483647	50		yes	2020-11-01
West Virginia		West Virginia	Treatment plant		NWSS_wv_Treatment plant_raw wastewater	Marshall, Boone, Mason, Mercer, Brooke, Ohio, Wood, Lewis, Monongalia, Harrison, Randolph, Mineral, Kanawha, Jefferson, Morgan		48328	2021-11-11	2021-11-25	9	100		yes	2020-11-01
West Virginia		West Virginia	Treatment plant		NWSS_wv_Treatment plant_raw wastewater	Marshall, Boone, Mason, Mercer, Brooke, Ohio, Wood, Lewis, Monongalia, Harrison, Randolph, Mineral, Kanawha, Jefferson, Morgan		48328	2021-11-11	2021-11-25	9	100		yes	2020-11-01
West Virginia		West Virginia	Treatment plant		NWSS_wv_Treatment plant_raw wastewater	Marshall, Boone, Mason, Mercer, Brooke, Ohio, Wood, Lewis, Monongalia, Harrison, Randolph, Mineral, Kanawha, Jefferson, Morgan		48328	2021-11-12	2021-11-26	-86	100		yes	2020-11-01
West Virginia		West Virginia	Treatment plant		NWSS_wv_Treatment plant_raw wastewater	Marshall, Boone, Mason, Mercer, Brooke, Ohio, Wood, Lewis, Monongalia, Harrison, Randolph, Mineral, Kanawha, Jefferson, Morgan		48328	2021-11-12	2021-11-26		100		yes	2020-11-01
West Virginia		West Virginia	Treatment plant		NWSS_wv_Treatment plant_raw wastewater	Marshall, Boone, Mason, Mercer, Brooke, Ohio, Wood, Lewis, Monongalia, Harrison, Randolph, Mineral, Kanawha, Jefferson, Morgan		48328	2021-11-12	2021-11-26	2147483647	50		yes	2020-11-01
West Virginia		West Virginia	Treatment plant		NWSS_wv_Treatment plant_raw wastewater	Marshall, Boone, Mason, Mercer, Brooke, Ohio, Wood, Lewis, Monongalia, Harrison, Randolph, Mineral, Kanawha, Jefferson, Morgan		48328	2021-11-12	2021-11-26	9	100		yes	2020-11-01
West Virginia		West Virginia	Treatment plant		NWSS_wv_Treatment plant_raw wastewater	Marshall, Boone, Mason, Mercer, Brooke, Ohio, Wood, Lewis, Monongalia, Harrison, Randolph, Mineral, Kanawha, Jefferson, Morgan		48328	2021-11-12	2021-11-26	952	100		yes	2020-11-01
West Virginia		West Virginia	Treatment plant		NWSS_wv_Treatment plant_raw wastewater	Marshall, Boone, Mason, Mercer, Brooke, Ohio, Wood, Lewis, Monongalia, Harrison, Randolph, Mineral, Kanawha, Jefferson, Morgan		48328	2021-11-12	2021-11-26	2363	100		yes	2020-11-01
West Virginia		West Virginia	Treatment plant		NWSS_wv_Treatment plant_raw wastewater	Marshall, Boone, Mason, Mercer, Brooke, Ohio, Wood, Lewis, Monongalia, Harrison, Randolph, Mineral, Kanawha, Jefferson, Morgan		48328	2021-11-12	2021-11-26	9	100		yes	2020-11-01
West Virginia		West Virginia	Treatment plant		NWSS_wv_Treatment plant_raw wastewater	Marshall, Boone, Mason, Mercer, Brooke, Ohio, Wood, Lewis, Monongalia, Harrison, Randolph, Mineral, Kanawha, Jefferson, Morgan		48328	2021-11-13	2021-11-27	2147483647	50		yes	2020-11-01
West Virginia		West Virginia	Treatment plant		NWSS_wv_Treatment plant_raw wastewater	Marshall, Boone, Mason, Mercer, Brooke, Ohio, Wood, Lewis, Monongalia, Harrison, Randolph, Mineral, Kanawha, Jefferson, Morgan		48328	2021-11-13	2021-11-27	-86	100		yes	2020-11-01
West Virginia		West Virginia	Treatment plant		NWSS_wv_Treatment plant_raw wastewater	Marshall, Boone, Mason, Mercer, Brooke, Ohio, Wood, Lewis, Monongalia, Harrison, Randolph, Mineral, Kanawha, Jefferson, Morgan		48328	2021-11-13	2021-11-27	714	100		yes	2020-11-01
West Virginia		West Virginia	Treatment plant		NWSS_wv_Treatment plant_raw wastewater	Marshall, Boone, Mason, Mercer, Brooke, Ohio, Wood, Lewis, Monongalia, Harrison, Randolph, Mineral, Kanawha, Jefferson, Morgan		48328	2021-11-13	2021-11-27	2363	100		yes	2020-11-01
West Virginia		West Virginia	Treatment plant		NWSS_wv_Treatment plant_raw wastewater	Marshall, Boone, Mason, Mercer, Brooke, Ohio, Wood, Lewis, Monongalia, Harrison, Randolph, Mineral, Kanawha, Jefferson, Morgan		48328	2021-11-13	2021-11-27	-100	100		yes	2020-11-01
West Virginia		West Virginia	Treatment plant		NWSS_wv_Treatment plant_raw wastewater	Marshall, Boone, Mason, Mercer, Brooke, Ohio, Wood, Lewis, Monongalia, Harrison, Randolph, Mineral, Kanawha, Jefferson, Morgan		48328	2021-11-13	2021-11-27	-20	100		yes	2020-11-01
West Virginia		West Virginia	Treatment plant		NWSS_wv_Treatment plant_raw wastewater	Marshall, Boone, Mason, Mercer, Brooke, Ohio, Wood, Lewis, Monongalia, Harrison, Randolph, Mineral, Kanawha, Jefferson, Morgan		48328	2021-11-13	2021-11-27	9	100		yes	2020-11-01
West Virginia		West Virginia	Treatment plant		NWSS_wv_Treatment plant_raw wastewater	Marshall, Boone, Mason, Mercer, Brooke, Ohio, Wood, Lewis, Monongalia, Harrison, Randolph, Mineral, Kanawha, Jefferson, Morgan		48328	2021-11-14	2021-11-28	-62	100		yes	2020-11-01
West Virginia		West Virginia	Treatment plant		NWSS_wv_Treatment plant_raw wastewater	Marshall, Boone, Mason, Mercer, Brooke, Ohio, Wood, Lewis, Monongalia, Harrison, Randolph, Mineral, Kanawha, Jefferson, Morgan		48328	2021-11-14	2021-11-28	2363	100		yes	2020-11-01
West Virginia		West Virginia	Treatment plant		NWSS_wv_Treatment plant_raw wastewater	Marshall, Boone, Mason, Mercer, Brooke, Ohio, Wood, Lewis, Monongalia, Harrison, Randolph, Mineral, Kanawha, Jefferson, Morgan		48328	2021-11-14	2021-11-28	-100	100		yes	2020-11-01
West Virginia		West Virginia	Treatment plant		NWSS_wv_Treatment plant_raw wastewater	Marshall, Boone, Mason, Mercer, Brooke, Ohio, Wood, Lewis, Monongalia, Harrison, Randolph, Mineral, Kanawha, Jefferson, Morgan		48328	2021-11-14	2021-11-28	87	100		yes	2020-11-01
West Virginia		West Virginia	Treatment plant		NWSS_wv_Treatment plant_raw wastewater	Marshall, Boone, Mason, Mercer, Brooke, Ohio, Wood, Lewis, Monongalia, Harrison, Randolph, Mineral, Kanawha, Jefferson, Morgan		48328	2021-11-14	2021-11-28	79	100		yes	2020-11-01
West Virginia		West Virginia	Treatment plant		NWSS_wv_Treatment plant_raw wastewater	Marshall, Boone, Mason, Mercer, Brooke, Ohio, Wood, Lewis, Monongalia, Harrison, Randolph, Mineral, Kanawha, Jefferson, Morgan		48328	2021-11-14	2021-11-28	2147483647	50		yes	2020-11-01
West Virginia		West Virginia	Treatment plant		NWSS_wv_Treatment plant_raw wastewater	Marshall, Boone, Mason, Mercer, Brooke, Ohio, Wood, Lewis, Monongalia, Harrison, Randolph, Mineral, Kanawha, Jefferson, Morgan		48328	2021-11-14	2021-11-28	-2	100		yes	2020-11-01
West Virginia		West Virginia	Treatment plant		NWSS_wv_Treatment plant_raw wastewater	Marshall, Boone, Mason, Mercer, Brooke, Ohio, Wood, Lewis, Monongalia, Harrison, Randolph, Mineral, Kanawha, Jefferson, Morgan		48328	2021-11-15	2021-11-29	-42	100		yes	2020-11-01
West Virginia		West Virginia	Treatment plant		NWSS_wv_Treatment plant_raw wastewater	Marshall, Boone, Mason, Mercer, Brooke, Ohio, Wood, Lewis, Monongalia, Harrison, Randolph, Mineral, Kanawha, Jefferson, Morgan		48328	2021-11-15	2021-11-29	2363	100		yes	2020-11-01
West Virginia		West Virginia	Treatment plant		NWSS_wv_Treatment plant_raw wastewater	Marshall, Boone, Mason, Mercer, Brooke, Ohio, Wood, Lewis, Monongalia, Harrison, Randolph, Mineral, Kanawha, Jefferson, Morgan		48328	2021-11-15	2021-11-29	62	100		yes	2020-11-01
West Virginia		West Virginia	Treatment plant		NWSS_wv_Treatment plant_raw wastewater	Marshall, Boone, Mason, Mercer, Brooke, Ohio, Wood, Lewis, Monongalia, Harrison, Randolph, Mineral, Kanawha, Jefferson, Morgan		48328	2021-11-15	2021-11-29	128	100		yes	2020-11-01
West Virginia		West Virginia	Treatment plant		NWSS_wv_Treatment plant_raw wastewater	Marshall, Boone, Mason, Mercer, Brooke, Ohio, Wood, Lewis, Monongalia, Harrison, Randolph, Mineral, Kanawha, Jefferson, Morgan		48328	2021-11-15	2021-11-29	-100	100		yes	2020-11-01
West Virginia		West Virginia	Treatment plant		NWSS_wv_Treatment plant_raw wastewater	Marshall, Boone, Mason, Mercer, Brooke, Ohio, Wood, Lewis, Monongalia, Harrison, Randolph, Mineral, Kanawha, Jefferson, Morgan		48328	2021-11-15	2021-11-29	1060	67		yes	2020-11-01
West Virginia		West Virginia	Treatment plant		NWSS_wv_Treatment plant_raw wastewater	Marshall, Boone, Mason, Mercer, Brooke, Ohio, Wood, Lewis, Monongalia, Harrison, Randolph, Mineral, Kanawha, Jefferson, Morgan		48328	2021-11-15	2021-11-29	9	100		yes	2020-11-01
West Virginia		West Virginia	Treatment plant		NWSS_wv_Treatment plant_raw wastewater	Marshall, Boone, Mason, Mercer, Brooke, Ohio, Wood, Lewis, Monongalia, Harrison, Randolph, Mineral, Kanawha, Jefferson, Morgan		48328	2021-11-16	2021-11-30	-100	100		yes	2020-11-01
West Virginia		West Virginia	Treatment plant		NWSS_wv_Treatment plant_raw wastewater	Marshall, Boone, Mason, Mercer, Brooke, Ohio, Wood, Lewis, Monongalia, Harrison, Randolph, Mineral, Kanawha, Jefferson, Morgan		48328	2021-11-16	2021-11-30	45	100		yes	2020-11-01
West Virginia		West Virginia	Treatment plant		NWSS_wv_Treatment plant_raw wastewater	Marshall, Boone, Mason, Mercer, Brooke, Ohio, Wood, Lewis, Monongalia, Harrison, Randolph, Mineral, Kanawha, Jefferson, Morgan		48328	2021-11-16	2021-11-30	-19	100		yes	2020-11-01
West Virginia		West Virginia	Treatment plant		NWSS_wv_Treatment plant_raw wastewater	Marshall, Boone, Mason, Mercer, Brooke, Ohio, Wood, Lewis, Monongalia, Harrison, Randolph, Mineral, Kanawha, Jefferson, Morgan		48328	2021-11-16	2021-11-30	-65	100		yes	2020-11-01
West Virginia		West Virginia	Treatment plant		NWSS_wv_Treatment plant_raw wastewater	Marshall, Boone, Mason, Mercer, Brooke, Ohio, Wood, Lewis, Monongalia, Harrison, Randolph, Mineral, Kanawha, Jefferson, Morgan		48328	2021-11-16	2021-11-30	-67	86		yes	2020-11-01
West Virginia		West Virginia	Treatment plant		NWSS_wv_Treatment plant_raw wastewater	Marshall, Boone, Mason, Mercer, Brooke, Ohio, Wood, Lewis, Monongalia, Harrison, Randolph, Mineral, Kanawha, Jefferson, Morgan		48328	2021-11-16	2021-11-30	331	100		yes	2020-11-01
West Virginia		West Virginia	Treatment plant		NWSS_wv_Treatment plant_raw wastewater	Marshall, Boone, Mason, Mercer, Brooke, Ohio, Wood, Lewis, Monongalia, Harrison, Randolph, Mineral, Kanawha, Jefferson, Morgan		48328	2021-11-16	2021-11-30	76	100		yes	2020-11-01
West Virginia		West Virginia	Treatment plant		NWSS_wv_Treatment plant_raw wastewater	Marshall, Boone, Mason, Mercer, Brooke, Ohio, Wood, Lewis, Monongalia, Harrison, Randolph, Mineral, Kanawha, Jefferson, Morgan		48328	2021-11-17	2021-12-01	37	100		yes	2020-11-01
West Virginia		West Virginia	Treatment plant		NWSS_wv_Treatment plant_raw wastewater	Marshall, Boone, Mason, Mercer, Brooke, Ohio, Wood, Lewis, Monongalia, Harrison, Randolph, Mineral, Kanawha, Jefferson, Morgan		48328	2021-11-17	2021-12-01	-19	100		yes	2020-11-01
West Virginia		West Virginia	Treatment plant		NWSS_wv_Treatment plant_raw wastewater	Marshall, Boone, Mason, Mercer, Brooke, Ohio, Wood, Lewis, Monongalia, Harrison, Randolph, Mineral, Kanawha, Jefferson, Morgan		48328	2021-11-17	2021-12-01	-51	86		yes	2020-11-01
West Virginia		West Virginia	Treatment plant		NWSS_wv_Treatment plant_raw wastewater	Marshall, Boone, Mason, Mercer, Brooke, Ohio, Wood, Lewis, Monongalia, Harrison, Randolph, Mineral, Kanawha, Jefferson, Morgan		48328	2021-11-17	2021-12-01	331	100		yes	2020-11-01
West Virginia		West Virginia	Treatment plant		NWSS_wv_Treatment plant_raw wastewater	Marshall, Boone, Mason, Mercer, Brooke, Ohio, Wood, Lewis, Monongalia, Harrison, Randolph, Mineral, Kanawha, Jefferson, Morgan		48328	2021-11-17	2021-12-01	-100	100		yes	2020-11-01
West Virginia		West Virginia	Treatment plant		NWSS_wv_Treatment plant_raw wastewater	Marshall, Boone, Mason, Mercer, Brooke, Ohio, Wood, Lewis, Monongalia, Harrison, Randolph, Mineral, Kanawha, Jefferson, Morgan		48328	2021-11-17	2021-12-01	72	100		yes	2020-11-01
West Virginia		West Virginia	Treatment plant		NWSS_wv_Treatment plant_raw wastewater	Marshall, Boone, Mason, Mercer, Brooke, Ohio, Wood, Lewis, Monongalia, Harrison, Randolph, Mineral, Kanawha, Jefferson, Morgan		48328	2021-11-17	2021-12-01	-92	90		yes	2020-11-01
West Virginia		West Virginia	Treatment plant		NWSS_wv_Treatment plant_raw wastewater	Marshall, Boone, Mason, Mercer, Brooke, Ohio, Wood, Lewis, Monongalia, Harrison, Randolph, Mineral, Kanawha, Jefferson, Morgan		48328	2021-11-18	2021-12-02	244	86	25.25	yes	2020-11-01
West Virginia		West Virginia	Treatment plant		NWSS_wv_Treatment plant_raw wastewater	Marshall, Boone, Mason, Mercer, Brooke, Ohio, Wood, Lewis, Monongalia, Harrison, Randolph, Mineral, Kanawha, Jefferson, Morgan		48328	2021-11-18	2021-12-02	-49	100	25.25	yes	2020-11-01
West Virginia		West Virginia	Treatment plant		NWSS_wv_Treatment plant_raw wastewater	Marshall, Boone, Mason, Mercer, Brooke, Ohio, Wood, Lewis, Monongalia, Harrison, Randolph, Mineral, Kanawha, Jefferson, Morgan		48328	2021-11-18	2021-12-02	58	100	25.25	yes	2020-11-01
West Virginia		West Virginia	Treatment plant		NWSS_wv_Treatment plant_raw wastewater	Marshall, Boone, Mason, Mercer, Brooke, Ohio, Wood, Lewis, Monongalia, Harrison, Randolph, Mineral, Kanawha, Jefferson, Morgan		48328	2021-11-18	2021-12-02	-100	100	25.25	yes	2020-11-01
West Virginia		West Virginia	Treatment plant		NWSS_wv_Treatment plant_raw wastewater	Marshall, Boone, Mason, Mercer, Brooke, Ohio, Wood, Lewis, Monongalia, Harrison, Randolph, Mineral, Kanawha, Jefferson, Morgan		48328	2021-11-18	2021-12-02	-63	100	25.25	yes	2020-11-01
West Virginia		West Virginia	Treatment plant		NWSS_wv_Treatment plant_raw wastewater	Marshall, Boone, Mason, Mercer, Brooke, Ohio, Wood, Lewis, Monongalia, Harrison, Randolph, Mineral, Kanawha, Jefferson, Morgan		48328	2021-11-18	2021-12-02	-100	100	25.25	yes	2020-11-01
West Virginia		West Virginia	Treatment plant		NWSS_wv_Treatment plant_raw wastewater	Marshall, Boone, Mason, Mercer, Brooke, Ohio, Wood, Lewis, Monongalia, Harrison, Randolph, Mineral, Kanawha, Jefferson, Morgan		48328	2021-11-18	2021-12-02	-84	90	25.25	yes	2020-11-01
West Virginia		West Virginia	Treatment plant		NWSS_wv_Treatment plant_raw wastewater	Marshall, Boone, Mason, Mercer, Brooke, Ohio, Wood, Lewis, Monongalia, Harrison, Randolph, Mineral, Kanawha, Jefferson, Morgan		48328	2021-11-19	2021-12-03	-63	100	25.714	yes	2020-11-01
West Virginia		West Virginia	Treatment plant		NWSS_wv_Treatment plant_raw wastewater	Marshall, Boone, Mason, Mercer, Brooke, Ohio, Wood, Lewis, Monongalia, Harrison, Randolph, Mineral, Kanawha, Jefferson, Morgan		48328	2021-11-19	2021-12-03	-84	100	25.714	yes	2020-11-01
West Virginia		West Virginia	Treatment plant		NWSS_wv_Treatment plant_raw wastewater	Marshall, Boone, Mason, Mercer, Brooke, Ohio, Wood, Lewis, Monongalia, Harrison, Randolph, Mineral, Kanawha, Jefferson, Morgan		48328	2021-11-19	2021-12-03	68	100	25.714	yes	2020-11-01
West Virginia		West Virginia	Treatment plant		NWSS_wv_Treatment plant_raw wastewater	Marshall, Boone, Mason, Mercer, Brooke, Ohio, Wood, Lewis, Monongalia, Harrison, Randolph, Mineral, Kanawha, Jefferson, Morgan		48328	2021-11-19	2021-12-03	-100	100	25.714	yes	2020-11-01
West Virginia		West Virginia	Treatment plant		NWSS_wv_Treatment plant_raw wastewater	Marshall, Boone, Mason, Mercer, Brooke, Ohio, Wood, Lewis, Monongalia, Harrison, Randolph, Mineral, Kanawha, Jefferson, Morgan		48328	2021-11-19	2021-12-03	-84	90	25.714	yes	2020-11-01
West Virginia		West Virginia	Treatment plant		NWSS_wv_Treatment plant_raw wastewater	Marshall, Boone, Mason, Mercer, Brooke, Ohio, Wood, Lewis, Monongalia, Harrison, Randolph, Mineral, Kanawha, Jefferson, Morgan		48328	2021-11-19	2021-12-03	244	86	25.714	yes	2020-11-01
West Virginia		West Virginia	Treatment plant		NWSS_wv_Treatment plant_raw wastewater	Marshall, Boone, Mason, Mercer, Brooke, Ohio, Wood, Lewis, Monongalia, Harrison, Randolph, Mineral, Kanawha, Jefferson, Morgan		48328	2021-11-19	2021-12-03	-59	100	25.714	yes	2020-11-01
West Virginia		West Virginia	Treatment plant		NWSS_wv_Treatment plant_raw wastewater	Marshall, Boone, Mason, Mercer, Brooke, Ohio, Wood, Lewis, Monongalia, Harrison, Randolph, Mineral, Kanawha, Jefferson, Morgan		48328	2021-11-20	2021-12-04	244	86	23.9	yes	2020-11-01
West Virginia		West Virginia	Treatment plant		NWSS_wv_Treatment plant_raw wastewater	Marshall, Boone, Mason, Mercer, Brooke, Ohio, Wood, Lewis, Monongalia, Harrison, Randolph, Mineral, Kanawha, Jefferson, Morgan		48328	2021-11-20	2021-12-04	-63	100	23.9	yes	2020-11-01
West Virginia		West Virginia	Treatment plant		NWSS_wv_Treatment plant_raw wastewater	Marshall, Boone, Mason, Mercer, Brooke, Ohio, Wood, Lewis, Monongalia, Harrison, Randolph, Mineral, Kanawha, Jefferson, Morgan		48328	2021-11-20	2021-12-04	-84	90	23.9	yes	2020-11-01
West Virginia		West Virginia	Treatment plant		NWSS_wv_Treatment plant_raw wastewater	Marshall, Boone, Mason, Mercer, Brooke, Ohio, Wood, Lewis, Monongalia, Harrison, Randolph, Mineral, Kanawha, Jefferson, Morgan		48328	2021-11-20	2021-12-04	-37	100	23.9	yes	2020-11-01
West Virginia		West Virginia	Treatment plant		NWSS_wv_Treatment plant_raw wastewater	Marshall, Boone, Mason, Mercer, Brooke, Ohio, Wood, Lewis, Monongalia, Harrison, Randolph, Mineral, Kanawha, Jefferson, Morgan		48328	2021-11-20	2021-12-04	-82	100	23.9	yes	2020-11-01
West Virginia		West Virginia	Treatment plant		NWSS_wv_Treatment plant_raw wastewater	Marshall, Boone, Mason, Mercer, Brooke, Ohio, Wood, Lewis, Monongalia, Harrison, Randolph, Mineral, Kanawha, Jefferson, Morgan		48328	2021-11-20	2021-12-04	-49	100	23.9	yes	2020-11-01
West Virginia		West Virginia	Treatment plant		NWSS_wv_Treatment plant_raw wastewater	Marshall, Boone, Mason, Mercer, Brooke, Ohio, Wood, Lewis, Monongalia, Harrison, Randolph, Mineral, Kanawha, Jefferson, Morgan		48328	2021-11-20	2021-12-04	-100	100	23.9	yes	2020-11-01
West Virginia		West Virginia	Treatment plant		NWSS_wv_Treatment plant_raw wastewater	Marshall, Boone, Mason, Mercer, Brooke, Ohio, Wood, Lewis, Monongalia, Harrison, Randolph, Mineral, Kanawha, Jefferson, Morgan		48328	2021-11-21	2021-12-05	152	88	20.667	yes	2020-11-01
West Virginia		West Virginia	Treatment plant		NWSS_wv_Treatment plant_raw wastewater	Marshall, Boone, Mason, Mercer, Brooke, Ohio, Wood, Lewis, Monongalia, Harrison, Randolph, Mineral, Kanawha, Jefferson, Morgan		48328	2021-11-21	2021-12-05	-89	100	20.667	yes	2020-11-01
West Virginia		West Virginia	Treatment plant		NWSS_wv_Treatment plant_raw wastewater	Marshall, Boone, Mason, Mercer, Brooke, Ohio, Wood, Lewis, Monongalia, Harrison, Randolph, Mineral, Kanawha, Jefferson, Morgan		48328	2021-11-21	2021-12-05	-100	100	20.667	yes	2020-11-01
West Virginia		West Virginia	Treatment plant		NWSS_wv_Treatment plant_raw wastewater	Marshall, Boone, Mason, Mercer, Brooke, Ohio, Wood, Lewis, Monongalia, Harrison, Randolph, Mineral, Kanawha, Jefferson, Morgan		48328	2021-11-21	2021-12-05	-89	91	20.667	yes	2020-11-01
West Virginia		West Virginia	Treatment plant		NWSS_wv_Treatment plant_raw wastewater	Marshall, Boone, Mason, Mercer, Brooke, Ohio, Wood, Lewis, Monongalia, Harrison, Randolph, Mineral, Kanawha, Jefferson, Morgan		48328	2021-11-21	2021-12-05	-44	100	20.667	yes	2020-11-01
West Virginia		West Virginia	Treatment plant		NWSS_wv_Treatment plant_raw wastewater	Marshall, Boone, Mason, Mercer, Brooke, Ohio, Wood, Lewis, Monongalia, Harrison, Randolph, Mineral, Kanawha, Jefferson, Morgan		48328	2021-11-21	2021-12-05	-63	100	20.667	yes	2020-11-01
West Virginia		West Virginia	Treatment plant		NWSS_wv_Treatment plant_raw wastewater	Marshall, Boone, Mason, Mercer, Brooke, Ohio, Wood, Lewis, Monongalia, Harrison, Randolph, Mineral, Kanawha, Jefferson, Morgan		48328	2021-11-21	2021-12-05	-58	100	20.667	yes	2020-11-01
West Virginia		West Virginia	Treatment plant		NWSS_wv_Treatment plant_raw wastewater	Marshall, Boone, Mason, Mercer, Brooke, Ohio, Wood, Lewis, Monongalia, Harrison, Randolph, Mineral, Kanawha, Jefferson, Morgan		48328	2021-11-22	2021-12-06	-79	100	23.85	yes	2020-11-01
West Virginia		West Virginia	Treatment plant		NWSS_wv_Treatment plant_raw wastewater	Marshall, Boone, Mason, Mercer, Brooke, Ohio, Wood, Lewis, Monongalia, Harrison, Randolph, Mineral, Kanawha, Jefferson, Morgan		48328	2021-11-22	2021-12-06	-100	100	23.85	yes	2020-11-01
West Virginia		West Virginia	Treatment plant		NWSS_wv_Treatment plant_raw wastewater	Marshall, Boone, Mason, Mercer, Brooke, Ohio, Wood, Lewis, Monongalia, Harrison, Randolph, Mineral, Kanawha, Jefferson, Morgan		48328	2021-11-22	2021-12-06	152	88	23.85	yes	2020-11-01
West Virginia		West Virginia	Treatment plant		NWSS_wv_Treatment plant_raw wastewater	Marshall, Boone, Mason, Mercer, Brooke, Ohio, Wood, Lewis, Monongalia, Harrison, Randolph, Mineral, Kanawha, Jefferson, Morgan		48328	2021-11-22	2021-12-06	-54	100	23.85	yes	2020-11-01
West Virginia		West Virginia	Treatment plant		NWSS_wv_Treatment plant_raw wastewater	Marshall, Boone, Mason, Mercer, Brooke, Ohio, Wood, Lewis, Monongalia, Harrison, Randolph, Mineral, Kanawha, Jefferson, Morgan		48328	2021-11-22	2021-12-06	61	100	23.85	yes	2020-11-01
West Virginia		West Virginia	Treatment plant		NWSS_wv_Treatment plant_raw wastewater	Marshall, Boone, Mason, Mercer, Brooke, Ohio, Wood, Lewis, Monongalia, Harrison, Randolph, Mineral, Kanawha, Jefferson, Morgan		48328	2021-11-22	2021-12-06	-46	100	23.85	yes	2020-11-01
West Virginia		West Virginia	Treatment plant		NWSS_wv_Treatment plant_raw wastewater	Marshall, Boone, Mason, Mercer, Brooke, Ohio, Wood, Lewis, Monongalia, Harrison, Randolph, Mineral, Kanawha, Jefferson, Morgan		48328	2021-11-22	2021-12-06	-81	91	23.85	yes	2020-11-01
West Virginia		West Virginia	Treatment plant		NWSS_wv_Treatment plant_raw wastewater	Marshall, Boone, Mason, Mercer, Brooke, Ohio, Wood, Lewis, Monongalia, Harrison, Randolph, Mineral, Kanawha, Jefferson, Morgan		48328	2021-11-23	2021-12-07	302	89	23.692	yes	2020-11-01
West Virginia		West Virginia	Treatment plant		NWSS_wv_Treatment plant_raw wastewater	Marshall, Boone, Mason, Mercer, Brooke, Ohio, Wood, Lewis, Monongalia, Harrison, Randolph, Mineral, Kanawha, Jefferson, Morgan		48328	2021-11-23	2021-12-07	53	100	23.692	yes	2020-11-01
West Virginia		West Virginia	Treatment plant		NWSS_wv_Treatment plant_raw wastewater	Marshall, Boone, Mason, Mercer, Brooke, Ohio, Wood, Lewis, Monongalia, Harrison, Randolph, Mineral, Kanawha, Jefferson, Morgan		48328	2021-11-23	2021-12-07	-71	100	23.692	yes	2020-11-01
West Virginia		West Virginia	Treatment plant		NWSS_wv_Treatment plant_raw wastewater	Marshall, Boone, Mason, Mercer, Brooke, Ohio, Wood, Lewis, Monongalia, Harrison, Randolph, Mineral, Kanawha, Jefferson, Morgan		48328	2021-11-23	2021-12-07	-43	100	23.692	yes	2020-11-01
West Virginia		West Virginia	Treatment plant		NWSS_wv_Treatment plant_raw wastewater	Marshall, Boone, Mason, Mercer, Brooke, Ohio, Wood, Lewis, Monongalia, Harrison, Randolph, Mineral, Kanawha, Jefferson, Morgan		48328	2021-11-23	2021-12-07	-81	100	23.692	yes	2020-11-01
West Virginia		West Virginia	Treatment plant		NWSS_wv_Treatment plant_raw wastewater	Marshall, Boone, Mason, Mercer, Brooke, Ohio, Wood, Lewis, Monongalia, Harrison, Randolph, Mineral, Kanawha, Jefferson, Morgan		48328	2021-11-23	2021-12-07	-100	100	23.692	yes	2020-11-01
West Virginia		West Virginia	Treatment plant		NWSS_wv_Treatment plant_raw wastewater	Marshall, Boone, Mason, Mercer, Brooke, Ohio, Wood, Lewis, Monongalia, Harrison, Randolph, Mineral, Kanawha, Jefferson, Morgan		48328	2021-11-23	2021-12-07	-66	91	23.692	yes	2020-11-01
West Virginia		West Virginia	Treatment plant		NWSS_wv_Treatment plant_raw wastewater	Marshall, Boone, Mason, Mercer, Brooke, Ohio, Wood, Lewis, Monongalia, Harrison, Randolph, Mineral, Kanawha, Jefferson, Morgan		48328	2021-11-24	2021-12-08	61	90	24.129	yes	2020-11-01
West Virginia		West Virginia	Treatment plant		NWSS_wv_Treatment plant_raw wastewater	Marshall, Boone, Mason, Mercer, Brooke, Ohio, Wood, Lewis, Monongalia, Harrison, Randolph, Mineral, Kanawha, Jefferson, Morgan		48328	2021-11-24	2021-12-08	44	100	24.129	yes	2020-11-01
West Virginia		West Virginia	Treatment plant		NWSS_wv_Treatment plant_raw wastewater	Marshall, Boone, Mason, Mercer, Brooke, Ohio, Wood, Lewis, Monongalia, Harrison, Randolph, Mineral, Kanawha, Jefferson, Morgan		48328	2021-11-24	2021-12-08	-63	100	24.129	yes	2020-11-01
West Virginia		West Virginia	Treatment plant		NWSS_wv_Treatment plant_raw wastewater	Marshall, Boone, Mason, Mercer, Brooke, Ohio, Wood, Lewis, Monongalia, Harrison, Randolph, Mineral, Kanawha, Jefferson, Morgan		48328	2021-11-24	2021-12-08	62	100	24.129	yes	2020-11-01
West Virginia		West Virginia	Treatment plant		NWSS_wv_Treatment plant_raw wastewater	Marshall, Boone, Mason, Mercer, Brooke, Ohio, Wood, Lewis, Monongalia, Harrison, Randolph, Mineral, Kanawha, Jefferson, Morgan		48328	2021-11-24	2021-12-08	-81	100	24.129	yes	2020-11-01
West Virginia		West Virginia	Treatment plant		NWSS_wv_Treatment plant_raw wastewater	Marshall, Boone, Mason, Mercer, Brooke, Ohio, Wood, Lewis, Monongalia, Harrison, Randolph, Mineral, Kanawha, Jefferson, Morgan		48328	2021-11-24	2021-12-08	-100	100	24.129	yes	2020-11-01
West Virginia		West Virginia	Treatment plant		NWSS_wv_Treatment plant_raw wastewater	Marshall, Boone, Mason, Mercer, Brooke, Ohio, Wood, Lewis, Monongalia, Harrison, Randolph, Mineral, Kanawha, Jefferson, Morgan		48328	2021-11-24	2021-12-08	-22	91	24.129	yes	2020-11-01
West Virginia		West Virginia	Treatment plant		NWSS_wv_Treatment plant_raw wastewater	Marshall, Boone, Mason, Mercer, Brooke, Ohio, Wood, Lewis, Monongalia, Harrison, Randolph, Mineral, Kanawha, Jefferson, Morgan		48328	2021-11-25	2021-12-09	-83	100	22.971	yes	2020-11-01
West Virginia		West Virginia	Treatment plant		NWSS_wv_Treatment plant_raw wastewater	Marshall, Boone, Mason, Mercer, Brooke, Ohio, Wood, Lewis, Monongalia, Harrison, Randolph, Mineral, Kanawha, Jefferson, Morgan		48328	2021-11-25	2021-12-09	-81	100	22.971	yes	2020-11-01
West Virginia		West Virginia	Treatment plant		NWSS_wv_Treatment plant_raw wastewater	Marshall, Boone, Mason, Mercer, Brooke, Ohio, Wood, Lewis, Monongalia, Harrison, Randolph, Mineral, Kanawha, Jefferson, Morgan		48328	2021-11-25	2021-12-09	35	91	22.971	yes	2020-11-01
West Virginia		West Virginia	Treatment plant		NWSS_wv_Treatment plant_raw wastewater	Marshall, Boone, Mason, Mercer, Brooke, Ohio, Wood, Lewis, Monongalia, Harrison, Randolph, Mineral, Kanawha, Jefferson, Morgan		48328	2021-11-25	2021-12-09	-49	80	22.971	yes	2020-11-01
West Virginia		West Virginia	Treatment plant		NWSS_wv_Treatment plant_raw wastewater	Marshall, Boone, Mason, Mercer, Brooke, Ohio, Wood, Lewis, Monongalia, Harrison, Randolph, Mineral, Kanawha, Jefferson, Morgan		48328	2021-11-25	2021-12-09	-29	100	22.971	yes	2020-11-01
West Virginia		West Virginia	Treatment plant		NWSS_wv_Treatment plant_raw wastewater	Marshall, Boone, Mason, Mercer, Brooke, Ohio, Wood, Lewis, Monongalia, Harrison, Randolph, Mineral, Kanawha, Jefferson, Morgan		48328	2021-11-25	2021-12-09	-14	100	22.971	yes	2020-11-01
West Virginia		West Virginia	Treatment plant		NWSS_wv_Treatment plant_raw wastewater	Marshall, Boone, Mason, Mercer, Brooke, Ohio, Wood, Lewis, Monongalia, Harrison, Randolph, Mineral, Kanawha, Jefferson, Morgan		48328	2021-11-25	2021-12-09	-100	100	22.971	yes	2020-11-01
West Virginia		West Virginia	Treatment plant		NWSS_wv_Treatment plant_raw wastewater	Marshall, Boone, Mason, Mercer, Brooke, Ohio, Wood, Lewis, Monongalia, Harrison, Randolph, Mineral, Kanawha, Jefferson, Morgan		48328	2021-11-26	2021-12-10	-66	100	23.649	yes	2020-11-01
West Virginia		West Virginia	Treatment plant		NWSS_wv_Treatment plant_raw wastewater	Marshall, Boone, Mason, Mercer, Brooke, Ohio, Wood, Lewis, Monongalia, Harrison, Randolph, Mineral, Kanawha, Jefferson, Morgan		48328	2021-11-26	2021-12-10	-29	100	23.649	yes	2020-11-01
West Virginia		West Virginia	Treatment plant		NWSS_wv_Treatment plant_raw wastewater	Marshall, Boone, Mason, Mercer, Brooke, Ohio, Wood, Lewis, Monongalia, Harrison, Randolph, Mineral, Kanawha, Jefferson, Morgan		48328	2021-11-26	2021-12-10	-69	78	23.649	yes	2020-11-01
West Virginia		West Virginia	Treatment plant		NWSS_wv_Treatment plant_raw wastewater	Marshall, Boone, Mason, Mercer, Brooke, Ohio, Wood, Lewis, Monongalia, Harrison, Randolph, Mineral, Kanawha, Jefferson, Morgan		48328	2021-11-26	2021-12-10	-81	100	23.649	yes	2020-11-01
West Virginia		West Virginia	Treatment plant		NWSS_wv_Treatment plant_raw wastewater	Marshall, Boone, Mason, Mercer, Brooke, Ohio, Wood, Lewis, Monongalia, Harrison, Randolph, Mineral, Kanawha, Jefferson, Morgan		48328	2021-11-26	2021-12-10	-27	100	23.649	yes	2020-11-01
West Virginia		West Virginia	Treatment plant		NWSS_wv_Treatment plant_raw wastewater	Marshall, Boone, Mason, Mercer, Brooke, Ohio, Wood, Lewis, Monongalia, Harrison, Randolph, Mineral, Kanawha, Jefferson, Morgan		48328	2021-11-26	2021-12-10	-100	100	23.649	yes	2020-11-01
West Virginia		West Virginia	Treatment plant		NWSS_wv_Treatment plant_raw wastewater	Marshall, Boone, Mason, Mercer, Brooke, Ohio, Wood, Lewis, Monongalia, Harrison, Randolph, Mineral, Kanawha, Jefferson, Morgan		48328	2021-11-26	2021-12-10	254	90	23.649	yes	2020-11-01
West Virginia		West Virginia	Treatment plant		NWSS_wv_Treatment plant_raw wastewater	Marshall, Boone, Mason, Mercer, Brooke, Ohio, Wood, Lewis, Monongalia, Harrison, Randolph, Mineral, Kanawha, Jefferson, Morgan		48328	2021-11-27	2021-12-11	-69	78	23.41	yes	2020-11-01
West Virginia		West Virginia	Treatment plant		NWSS_wv_Treatment plant_raw wastewater	Marshall, Boone, Mason, Mercer, Brooke, Ohio, Wood, Lewis, Monongalia, Harrison, Randolph, Mineral, Kanawha, Jefferson, Morgan		48328	2021-11-27	2021-12-11	-11	100	23.41	yes	2020-11-01
West Virginia		West Virginia	Treatment plant		NWSS_wv_Treatment plant_raw wastewater	Marshall, Boone, Mason, Mercer, Brooke, Ohio, Wood, Lewis, Monongalia, Harrison, Randolph, Mineral, Kanawha, Jefferson, Morgan		48328	2021-11-27	2021-12-11	-78	100	23.41	yes	2020-11-01
West Virginia		West Virginia	Treatment plant		NWSS_wv_Treatment plant_raw wastewater	Marshall, Boone, Mason, Mercer, Brooke, Ohio, Wood, Lewis, Monongalia, Harrison, Randolph, Mineral, Kanawha, Jefferson, Morgan		48328	2021-11-27	2021-12-11	-29	100	23.41	yes	2020-11-01
West Virginia		West Virginia	Treatment plant		NWSS_wv_Treatment plant_raw wastewater	Marshall, Boone, Mason, Mercer, Brooke, Ohio, Wood, Lewis, Monongalia, Harrison, Randolph, Mineral, Kanawha, Jefferson, Morgan		48328	2021-11-27	2021-12-11	-26	100	23.41	yes	2020-11-01
West Virginia		West Virginia	Treatment plant		NWSS_wv_Treatment plant_raw wastewater	Marshall, Boone, Mason, Mercer, Brooke, Ohio, Wood, Lewis, Monongalia, Harrison, Randolph, Mineral, Kanawha, Jefferson, Morgan		48328	2021-11-27	2021-12-11	-100	100	23.41	yes	2020-11-01
West Virginia		West Virginia	Treatment plant		NWSS_wv_Treatment plant_raw wastewater	Marshall, Boone, Mason, Mercer, Brooke, Ohio, Wood, Lewis, Monongalia, Harrison, Randolph, Mineral, Kanawha, Jefferson, Morgan		48328	2021-11-27	2021-12-11	254	90	23.41	yes	2020-11-01
West Virginia		West Virginia	Treatment plant		NWSS_wv_Treatment plant_raw wastewater	Marshall, Boone, Mason, Mercer, Brooke, Ohio, Wood, Lewis, Monongalia, Harrison, Randolph, Mineral, Kanawha, Jefferson, Morgan		48328	2021-11-28	2021-12-12	-29	100	23.711	yes	2020-11-01
West Virginia		West Virginia	Treatment plant		NWSS_wv_Treatment plant_raw wastewater	Marshall, Boone, Mason, Mercer, Brooke, Ohio, Wood, Lewis, Monongalia, Harrison, Randolph, Mineral, Kanawha, Jefferson, Morgan		48328	2021-11-28	2021-12-12	-41	100	23.711	yes	2020-11-01
West Virginia		West Virginia	Treatment plant		NWSS_wv_Treatment plant_raw wastewater	Marshall, Boone, Mason, Mercer, Brooke, Ohio, Wood, Lewis, Monongalia, Harrison, Randolph, Mineral, Kanawha, Jefferson, Morgan		48328	2021-11-28	2021-12-12	-60	100	23.711	yes	2020-11-01
West Virginia		West Virginia	Treatment plant		NWSS_wv_Treatment plant_raw wastewater	Marshall, Boone, Mason, Mercer, Brooke, Ohio, Wood, Lewis, Monongalia, Harrison, Randolph, Mineral, Kanawha, Jefferson, Morgan		48328	2021-11-28	2021-12-12	-100	100	23.711	yes	2020-11-01
West Virginia		West Virginia	Treatment plant		NWSS_wv_Treatment plant_raw wastewater	Marshall, Boone, Mason, Mercer, Brooke, Ohio, Wood, Lewis, Monongalia, Harrison, Randolph, Mineral, Kanawha, Jefferson, Morgan		48328	2021-11-28	2021-12-12	318	91	23.711	yes	2020-11-01
West Virginia		West Virginia	Treatment plant		NWSS_wv_Treatment plant_raw wastewater	Marshall, Boone, Mason, Mercer, Brooke, Ohio, Wood, Lewis, Monongalia, Harrison, Randolph, Mineral, Kanawha, Jefferson, Morgan		48328	2021-11-28	2021-12-12		100	23.711	yes	2020-11-01
West Virginia		West Virginia	Treatment plant		NWSS_wv_Treatment plant_raw wastewater	Marshall, Boone, Mason, Mercer, Brooke, Ohio, Wood, Lewis, Monongalia, Harrison, Randolph, Mineral, Kanawha, Jefferson, Morgan		48328	2021-11-28	2021-12-12	-46	80	23.711	yes	2020-11-01
West Virginia		West Virginia	Treatment plant		NWSS_wv_Treatment plant_raw wastewater	Marshall, Boone, Mason, Mercer, Brooke, Ohio, Wood, Lewis, Monongalia, Harrison, Randolph, Mineral, Kanawha, Jefferson, Morgan		48328	2021-11-28	2021-12-12	-74	100	23.711	yes	2020-11-01
West Virginia		West Virginia	Treatment plant		NWSS_wv_Treatment plant_raw wastewater	Marshall, Boone, Mason, Mercer, Brooke, Ohio, Wood, Lewis, Monongalia, Harrison, Randolph, Mineral, Kanawha, Jefferson, Morgan		48328	2021-11-29	2021-12-13		100	23.137	yes	2020-11-01
West Virginia		West Virginia	Treatment plant		NWSS_wv_Treatment plant_raw wastewater	Marshall, Boone, Mason, Mercer, Brooke, Ohio, Wood, Lewis, Monongalia, Harrison, Randolph, Mineral, Kanawha, Jefferson, Morgan		48328	2021-11-29	2021-12-13	-62	70	23.137	yes	2020-11-01
West Virginia		West Virginia	Treatment plant		NWSS_wv_Treatment plant_raw wastewater	Marshall, Boone, Mason, Mercer, Brooke, Ohio, Wood, Lewis, Monongalia, Harrison, Randolph, Mineral, Kanawha, Jefferson, Morgan		48328	2021-11-29	2021-12-13	-16	100	23.137	yes	2020-11-01
West Virginia		West Virginia	Treatment plant		NWSS_wv_Treatment plant_raw wastewater	Marshall, Boone, Mason, Mercer, Brooke, Ohio, Wood, Lewis, Monongalia, Harrison, Randolph, Mineral, Kanawha, Jefferson, Morgan		48328	2021-11-29	2021-12-13	-38	100	23.137	yes	2020-11-01
West Virginia		West Virginia	Treatment plant		NWSS_wv_Treatment plant_raw wastewater	Marshall, Boone, Mason, Mercer, Brooke, Ohio, Wood, Lewis, Monongalia, Harrison, Randolph, Mineral, Kanawha, Jefferson, Morgan		48328	2021-11-29	2021-12-13	-100	100	23.137	yes	2020-11-01
West Virginia		West Virginia	Treatment plant		NWSS_wv_Treatment plant_raw wastewater	Marshall, Boone, Mason, Mercer, Brooke, Ohio, Wood, Lewis, Monongalia, Harrison, Randolph, Mineral, Kanawha, Jefferson, Morgan		48328	2021-11-29	2021-12-13	736	91	23.137	yes	2020-11-01
West Virginia		West Virginia	Treatment plant		NWSS_wv_Treatment plant_raw wastewater	Marshall, Boone, Mason, Mercer, Brooke, Ohio, Wood, Lewis, Monongalia, Harrison, Randolph, Mineral, Kanawha, Jefferson, Morgan		48328	2021-11-29	2021-12-13		100	23.137	yes	2020-11-01
West Virginia		West Virginia	Treatment plant		NWSS_wv_Treatment plant_raw wastewater	Marshall, Boone, Mason, Mercer, Brooke, Ohio, Wood, Lewis, Monongalia, Harrison, Randolph, Mineral, Kanawha, Jefferson, Morgan		48328	2021-11-29	2021-12-13	-76	100	23.137	yes	2020-11-01
West Virginia		West Virginia	Treatment plant		NWSS_wv_Treatment plant_raw wastewater	Marshall, Boone, Mason, Mercer, Brooke, Ohio, Wood, Lewis, Monongalia, Harrison, Randolph, Mineral, Kanawha, Jefferson, Morgan		48328	2021-11-29	2021-12-13	-79	100	23.137	yes	2020-11-01
West Virginia		West Virginia	Treatment plant		NWSS_wv_Treatment plant_raw wastewater	Marshall, Boone, Mason, Mercer, Brooke, Ohio, Wood, Lewis, Monongalia, Harrison, Randolph, Mineral, Kanawha, Jefferson, Morgan		48328	2021-11-30	2021-12-14		100	22.379	yes	2020-11-01
West Virginia		West Virginia	Treatment plant		NWSS_wv_Treatment plant_raw wastewater	Marshall, Boone, Mason, Mercer, Brooke, Ohio, Wood, Lewis, Monongalia, Harrison, Randolph, Mineral, Kanawha, Jefferson, Morgan		48328	2021-11-30	2021-12-14	-69	100	22.379	yes	2020-11-01
West Virginia		West Virginia	Treatment plant		NWSS_wv_Treatment plant_raw wastewater	Marshall, Boone, Mason, Mercer, Brooke, Ohio, Wood, Lewis, Monongalia, Harrison, Randolph, Mineral, Kanawha, Jefferson, Morgan		48328	2021-11-30	2021-12-14	-61	100	22.379	yes	2020-11-01
West Virginia		West Virginia	Treatment plant		NWSS_wv_Treatment plant_raw wastewater	Marshall, Boone, Mason, Mercer, Brooke, Ohio, Wood, Lewis, Monongalia, Harrison, Randolph, Mineral, Kanawha, Jefferson, Morgan		48328	2021-11-30	2021-12-14	2307	91	22.379	yes	2020-11-01
West Virginia		West Virginia	Treatment plant		NWSS_wv_Treatment plant_raw wastewater	Marshall, Boone, Mason, Mercer, Brooke, Ohio, Wood, Lewis, Monongalia, Harrison, Randolph, Mineral, Kanawha, Jefferson, Morgan		48328	2021-11-30	2021-12-14	-100	100	22.379	yes	2020-11-01
West Virginia		West Virginia	Treatment plant		NWSS_wv_Treatment plant_raw wastewater	Marshall, Boone, Mason, Mercer, Brooke, Ohio, Wood, Lewis, Monongalia, Harrison, Randolph, Mineral, Kanawha, Jefferson, Morgan		48328	2021-11-30	2021-12-14	-66	60	22.379	yes	2020-11-01
West Virginia		West Virginia	Treatment plant		NWSS_wv_Treatment plant_raw wastewater	Marshall, Boone, Mason, Mercer, Brooke, Ohio, Wood, Lewis, Monongalia, Harrison, Randolph, Mineral, Kanawha, Jefferson, Morgan		48328	2021-11-30	2021-12-14	-77	100	22.379	yes	2020-11-01
West Virginia		West Virginia	Treatment plant		NWSS_wv_Treatment plant_raw wastewater	Marshall, Boone, Mason, Mercer, Brooke, Ohio, Wood, Lewis, Monongalia, Harrison, Randolph, Mineral, Kanawha, Jefferson, Morgan		48328	2021-11-30	2021-12-14	9	100	22.379	yes	2020-11-01
West Virginia		West Virginia	Treatment plant		NWSS_wv_Treatment plant_raw wastewater	Marshall, Boone, Mason, Mercer, Brooke, Ohio, Wood, Lewis, Monongalia, Harrison, Randolph, Mineral, Kanawha, Jefferson, Morgan		48328	2021-11-30	2021-12-14		100	22.379	yes	2020-11-01
West Virginia		West Virginia	Treatment plant		NWSS_wv_Treatment plant_raw wastewater	Marshall, Boone, Mason, Mercer, Brooke, Ohio, Wood, Lewis, Monongalia, Harrison, Randolph, Mineral, Kanawha, Jefferson, Morgan		48328	2021-12-01	2021-12-15	-58	70	22.349	yes	2020-11-01
West Virginia		West Virginia	Treatment plant		NWSS_wv_Treatment plant_raw wastewater	Marshall, Boone, Mason, Mercer, Brooke, Ohio, Wood, Lewis, Monongalia, Harrison, Randolph, Mineral, Kanawha, Jefferson, Morgan		48328	2021-12-01	2021-12-15	11	100	22.349	yes	2020-11-01
West Virginia		West Virginia	Treatment plant		NWSS_wv_Treatment plant_raw wastewater	Marshall, Boone, Mason, Mercer, Brooke, Ohio, Wood, Lewis, Monongalia, Harrison, Randolph, Mineral, Kanawha, Jefferson, Morgan		48328	2021-12-01	2021-12-15	-83	100	22.349	yes	2020-11-01
West Virginia		West Virginia	Treatment plant		NWSS_wv_Treatment plant_raw wastewater	Marshall, Boone, Mason, Mercer, Brooke, Ohio, Wood, Lewis, Monongalia, Harrison, Randolph, Mineral, Kanawha, Jefferson, Morgan		48328	2021-12-01	2021-12-15			22.349	yes	2020-11-01
West Virginia		West Virginia	Treatment plant		NWSS_wv_Treatment plant_raw wastewater	Marshall, Boone, Mason, Mercer, Brooke, Ohio, Wood, Lewis, Monongalia, Harrison, Randolph, Mineral, Kanawha, Jefferson, Morgan		48328	2021-12-01	2021-12-15	2248	91	22.349	yes	2020-11-01
West Virginia		West Virginia	Treatment plant		NWSS_wv_Treatment plant_raw wastewater	Marshall, Boone, Mason, Mercer, Brooke, Ohio, Wood, Lewis, Monongalia, Harrison, Randolph, Mineral, Kanawha, Jefferson, Morgan		48328	2021-12-01	2021-12-15		100	22.349	yes	2020-11-01
West Virginia		West Virginia	Treatment plant		NWSS_wv_Treatment plant_raw wastewater	Marshall, Boone, Mason, Mercer, Brooke, Ohio, Wood, Lewis, Monongalia, Harrison, Randolph, Mineral, Kanawha, Jefferson, Morgan		48328	2021-12-01	2021-12-15	-56	100	22.349	yes	2020-11-01
West Virginia		West Virginia	Treatment plant		NWSS_wv_Treatment plant_raw wastewater	Marshall, Boone, Mason, Mercer, Brooke, Ohio, Wood, Lewis, Monongalia, Harrison, Randolph, Mineral, Kanawha, Jefferson, Morgan		48328	2021-12-01	2021-12-15	-90	100	22.349	yes	2020-11-01
West Virginia		West Virginia	Treatment plant		NWSS_wv_Treatment plant_raw wastewater	Marshall, Boone, Mason, Mercer, Brooke, Ohio, Wood, Lewis, Monongalia, Harrison, Randolph, Mineral, Kanawha, Jefferson, Morgan		48328	2021-12-01	2021-12-15	-100	100	22.349	yes	2020-11-01
West Virginia		West Virginia	Treatment plant		NWSS_wv_Treatment plant_raw wastewater	Marshall, Boone, Mason, Mercer, Brooke, Ohio, Wood, Lewis, Monongalia, Harrison, Randolph, Mineral, Kanawha, Jefferson, Morgan		48328	2021-12-02	2021-12-16		100	22.8	yes	2020-11-01
West Virginia		West Virginia	Treatment plant		NWSS_wv_Treatment plant_raw wastewater	Marshall, Boone, Mason, Mercer, Brooke, Ohio, Wood, Lewis, Monongalia, Harrison, Randolph, Mineral, Kanawha, Jefferson, Morgan		48328	2021-12-02	2021-12-16	-45	67	22.8	yes	2020-11-01
West Virginia		West Virginia	Treatment plant		NWSS_wv_Treatment plant_raw wastewater	Marshall, Boone, Mason, Mercer, Brooke, Ohio, Wood, Lewis, Monongalia, Harrison, Randolph, Mineral, Kanawha, Jefferson, Morgan		48328	2021-12-02	2021-12-16	-56	100	22.8	yes	2020-11-01
West Virginia		West Virginia	Treatment plant		NWSS_wv_Treatment plant_raw wastewater	Marshall, Boone, Mason, Mercer, Brooke, Ohio, Wood, Lewis, Monongalia, Harrison, Randolph, Mineral, Kanawha, Jefferson, Morgan		48328	2021-12-02	2021-12-16	-93	100	22.8	yes	2020-11-01
West Virginia		West Virginia	Treatment plant		NWSS_wv_Treatment plant_raw wastewater	Marshall, Boone, Mason, Mercer, Brooke, Ohio, Wood, Lewis, Monongalia, Harrison, Randolph, Mineral, Kanawha, Jefferson, Morgan		48328	2021-12-02	2021-12-16	11	100	22.8	yes	2020-11-01
West Virginia		West Virginia	Treatment plant		NWSS_wv_Treatment plant_raw wastewater	Marshall, Boone, Mason, Mercer, Brooke, Ohio, Wood, Lewis, Monongalia, Harrison, Randolph, Mineral, Kanawha, Jefferson, Morgan		48328	2021-12-02	2021-12-16	-83	100	22.8	yes	2020-11-01
West Virginia		West Virginia	Treatment plant		NWSS_wv_Treatment plant_raw wastewater	Marshall, Boone, Mason, Mercer, Brooke, Ohio, Wood, Lewis, Monongalia, Harrison, Randolph, Mineral, Kanawha, Jefferson, Morgan		48328	2021-12-02	2021-12-16			22.8	yes	2020-11-01
West Virginia		West Virginia	Treatment plant		NWSS_wv_Treatment plant_raw wastewater	Marshall, Boone, Mason, Mercer, Brooke, Ohio, Wood, Lewis, Monongalia, Harrison, Randolph, Mineral, Kanawha, Jefferson, Morgan		48328	2021-12-02	2021-12-16	462	100	22.8	yes	2020-11-01
West Virginia		West Virginia	Treatment plant		NWSS_wv_Treatment plant_raw wastewater	Marshall, Boone, Mason, Mercer, Brooke, Ohio, Wood, Lewis, Monongalia, Harrison, Randolph, Mineral, Kanawha, Jefferson, Morgan		48328	2021-12-02	2021-12-16	-85	100	22.8	yes	2020-11-01
West Virginia		West Virginia	Treatment plant		NWSS_wv_Treatment plant_raw wastewater	Marshall, Boone, Mason, Mercer, Brooke, Ohio, Wood, Lewis, Monongalia, Harrison, Randolph, Mineral, Kanawha, Jefferson, Morgan		48328	2021-12-03	2021-12-17		100	22.406	yes	2020-11-01
West Virginia		West Virginia	Treatment plant		NWSS_wv_Treatment plant_raw wastewater	Marshall, Boone, Mason, Mercer, Brooke, Ohio, Wood, Lewis, Monongalia, Harrison, Randolph, Mineral, Kanawha, Jefferson, Morgan		48328	2021-12-03	2021-12-17	-87	89	22.406	yes	2020-11-01
West Virginia		West Virginia	Treatment plant		NWSS_wv_Treatment plant_raw wastewater	Marshall, Boone, Mason, Mercer, Brooke, Ohio, Wood, Lewis, Monongalia, Harrison, Randolph, Mineral, Kanawha, Jefferson, Morgan		48328	2021-12-03	2021-12-17	-23	63	22.406	yes	2020-11-01
West Virginia		West Virginia	Treatment plant		NWSS_wv_Treatment plant_raw wastewater	Marshall, Boone, Mason, Mercer, Brooke, Ohio, Wood, Lewis, Monongalia, Harrison, Randolph, Mineral, Kanawha, Jefferson, Morgan		48328	2021-12-03	2021-12-17	-65	100	22.406	yes	2020-11-01
West Virginia		West Virginia	Treatment plant		NWSS_wv_Treatment plant_raw wastewater	Marshall, Boone, Mason, Mercer, Brooke, Ohio, Wood, Lewis, Monongalia, Harrison, Randolph, Mineral, Kanawha, Jefferson, Morgan		48328	2021-12-03	2021-12-17	-98	100	22.406	yes	2020-11-01
West Virginia		West Virginia	Treatment plant		NWSS_wv_Treatment plant_raw wastewater	Marshall, Boone, Mason, Mercer, Brooke, Ohio, Wood, Lewis, Monongalia, Harrison, Randolph, Mineral, Kanawha, Jefferson, Morgan		48328	2021-12-03	2021-12-17	-56	100	22.406	yes	2020-11-01
West Virginia		West Virginia	Treatment plant		NWSS_wv_Treatment plant_raw wastewater	Marshall, Boone, Mason, Mercer, Brooke, Ohio, Wood, Lewis, Monongalia, Harrison, Randolph, Mineral, Kanawha, Jefferson, Morgan		48328	2021-12-03	2021-12-17			22.406	yes	2020-11-01
West Virginia		West Virginia	Treatment plant		NWSS_wv_Treatment plant_raw wastewater	Marshall, Boone, Mason, Mercer, Brooke, Ohio, Wood, Lewis, Monongalia, Harrison, Randolph, Mineral, Kanawha, Jefferson, Morgan		48328	2021-12-03	2021-12-17	1993	100	22.406	yes	2020-11-01
West Virginia		West Virginia	Treatment plant		NWSS_wv_Treatment plant_raw wastewater	Marshall, Boone, Mason, Mercer, Brooke, Ohio, Wood, Lewis, Monongalia, Harrison, Randolph, Mineral, Kanawha, Jefferson, Morgan		48328	2021-12-03	2021-12-17	-93	100	22.406	yes	2020-11-01
West Virginia		West Virginia	Treatment plant		NWSS_wv_Treatment plant_raw wastewater	Marshall, Boone, Mason, Mercer, Brooke, Ohio, Wood, Lewis, Monongalia, Harrison, Randolph, Mineral, Kanawha, Jefferson, Morgan		48328	2021-12-04	2021-12-18		100	22.873	yes	2020-11-01
West Virginia		West Virginia	Treatment plant		NWSS_wv_Treatment plant_raw wastewater	Marshall, Boone, Mason, Mercer, Brooke, Ohio, Wood, Lewis, Monongalia, Harrison, Randolph, Mineral, Kanawha, Jefferson, Morgan		48328	2021-12-04	2021-12-18	30	100	22.873	yes	2020-11-01
West Virginia		West Virginia	Treatment plant		NWSS_wv_Treatment plant_raw wastewater	Marshall, Boone, Mason, Mercer, Brooke, Ohio, Wood, Lewis, Monongalia, Harrison, Randolph, Mineral, Kanawha, Jefferson, Morgan		48328	2021-12-04	2021-12-18			22.873	yes	2020-11-01
West Virginia		West Virginia	Treatment plant		NWSS_wv_Treatment plant_raw wastewater	Marshall, Boone, Mason, Mercer, Brooke, Ohio, Wood, Lewis, Monongalia, Harrison, Randolph, Mineral, Kanawha, Jefferson, Morgan		48328	2021-12-04	2021-12-18	1993	100	22.873	yes	2020-11-01
West Virginia		West Virginia	Treatment plant		NWSS_wv_Treatment plant_raw wastewater	Marshall, Boone, Mason, Mercer, Brooke, Ohio, Wood, Lewis, Monongalia, Harrison, Randolph, Mineral, Kanawha, Jefferson, Morgan		48328	2021-12-04	2021-12-18	-23	63	22.873	yes	2020-11-01
West Virginia		West Virginia	Treatment plant		NWSS_wv_Treatment plant_raw wastewater	Marshall, Boone, Mason, Mercer, Brooke, Ohio, Wood, Lewis, Monongalia, Harrison, Randolph, Mineral, Kanawha, Jefferson, Morgan		48328	2021-12-04	2021-12-18	-69	100	22.873	yes	2020-11-01
West Virginia		West Virginia	Treatment plant		NWSS_wv_Treatment plant_raw wastewater	Marshall, Boone, Mason, Mercer, Brooke, Ohio, Wood, Lewis, Monongalia, Harrison, Randolph, Mineral, Kanawha, Jefferson, Morgan		48328	2021-12-04	2021-12-18	-98	100	22.873	yes	2020-11-01
West Virginia		West Virginia	Treatment plant		NWSS_wv_Treatment plant_raw wastewater	Marshall, Boone, Mason, Mercer, Brooke, Ohio, Wood, Lewis, Monongalia, Harrison, Randolph, Mineral, Kanawha, Jefferson, Morgan		48328	2021-12-04	2021-12-18	-66	89	22.873	yes	2020-11-01
West Virginia		West Virginia	Treatment plant		NWSS_wv_Treatment plant_raw wastewater	Marshall, Boone, Mason, Mercer, Brooke, Ohio, Wood, Lewis, Monongalia, Harrison, Randolph, Mineral, Kanawha, Jefferson, Morgan		48328	2021-12-04	2021-12-18	-93	100	22.873	yes	2020-11-01
West Virginia		West Virginia	Treatment plant		NWSS_wv_Treatment plant_raw wastewater	Marshall, Boone, Mason, Mercer, Brooke, Ohio, Wood, Lewis, Monongalia, Harrison, Randolph, Mineral, Kanawha, Jefferson, Morgan		48328	2021-12-05	2021-12-19	-49	100	23.651	yes	2020-11-01
West Virginia		West Virginia	Treatment plant		NWSS_wv_Treatment plant_raw wastewater	Marshall, Boone, Mason, Mercer, Brooke, Ohio, Wood, Lewis, Monongalia, Harrison, Randolph, Mineral, Kanawha, Jefferson, Morgan		48328	2021-12-05	2021-12-19	-98	100	23.651	yes	2020-11-01
West Virginia		West Virginia	Treatment plant		NWSS_wv_Treatment plant_raw wastewater	Marshall, Boone, Mason, Mercer, Brooke, Ohio, Wood, Lewis, Monongalia, Harrison, Randolph, Mineral, Kanawha, Jefferson, Morgan		48328	2021-12-05	2021-12-19	-23	100	23.651	yes	2020-11-01
West Virginia		West Virginia	Treatment plant		NWSS_wv_Treatment plant_raw wastewater	Marshall, Boone, Mason, Mercer, Brooke, Ohio, Wood, Lewis, Monongalia, Harrison, Randolph, Mineral, Kanawha, Jefferson, Morgan		48328	2021-12-05	2021-12-19	810	100	23.651	yes	2020-11-01
West Virginia		West Virginia	Treatment plant		NWSS_wv_Treatment plant_raw wastewater	Marshall, Boone, Mason, Mercer, Brooke, Ohio, Wood, Lewis, Monongalia, Harrison, Randolph, Mineral, Kanawha, Jefferson, Morgan		48328	2021-12-05	2021-12-19		100	23.651	yes	2020-11-01
West Virginia		West Virginia	Treatment plant		NWSS_wv_Treatment plant_raw wastewater	Marshall, Boone, Mason, Mercer, Brooke, Ohio, Wood, Lewis, Monongalia, Harrison, Randolph, Mineral, Kanawha, Jefferson, Morgan		48328	2021-12-05	2021-12-19	-23	63	23.651	yes	2020-11-01
West Virginia		West Virginia	Treatment plant		NWSS_wv_Treatment plant_raw wastewater	Marshall, Boone, Mason, Mercer, Brooke, Ohio, Wood, Lewis, Monongalia, Harrison, Randolph, Mineral, Kanawha, Jefferson, Morgan		48328	2021-12-05	2021-12-19	-12	89	23.651	yes	2020-11-01
West Virginia		West Virginia	Treatment plant		NWSS_wv_Treatment plant_raw wastewater	Marshall, Boone, Mason, Mercer, Brooke, Ohio, Wood, Lewis, Monongalia, Harrison, Randolph, Mineral, Kanawha, Jefferson, Morgan		48328	2021-12-05	2021-12-19			23.651	yes	2020-11-01
West Virginia		West Virginia	Treatment plant		NWSS_wv_Treatment plant_raw wastewater	Marshall, Boone, Mason, Mercer, Brooke, Ohio, Wood, Lewis, Monongalia, Harrison, Randolph, Mineral, Kanawha, Jefferson, Morgan		48328	2021-12-05	2021-12-19	-93	100	23.651	yes	2020-11-01
West Virginia		West Virginia	Treatment plant		NWSS_wv_Treatment plant_raw wastewater	Marshall, Boone, Mason, Mercer, Brooke, Ohio, Wood, Lewis, Monongalia, Harrison, Randolph, Mineral, Kanawha, Jefferson, Morgan		48328	2021-12-06	2021-12-20		100	24.098	yes	2020-11-01
West Virginia		West Virginia	Treatment plant		NWSS_wv_Treatment plant_raw wastewater	Marshall, Boone, Mason, Mercer, Brooke, Ohio, Wood, Lewis, Monongalia, Harrison, Randolph, Mineral, Kanawha, Jefferson, Morgan		48328	2021-12-06	2021-12-20	-35	100	24.098	yes	2020-11-01
West Virginia		West Virginia	Treatment plant		NWSS_wv_Treatment plant_raw wastewater	Marshall, Boone, Mason, Mercer, Brooke, Ohio, Wood, Lewis, Monongalia, Harrison, Randolph, Mineral, Kanawha, Jefferson, Morgan		48328	2021-12-06	2021-12-20	-98	100	24.098	yes	2020-11-01
West Virginia		West Virginia	Treatment plant		NWSS_wv_Treatment plant_raw wastewater	Marshall, Boone, Mason, Mercer, Brooke, Ohio, Wood, Lewis, Monongalia, Harrison, Randolph, Mineral, Kanawha, Jefferson, Morgan		48328	2021-12-06	2021-12-20	-97	83	24.098	yes	2020-11-01
West Virginia		West Virginia	Treatment plant		NWSS_wv_Treatment plant_raw wastewater	Marshall, Boone, Mason, Mercer, Brooke, Ohio, Wood, Lewis, Monongalia, Harrison, Randolph, Mineral, Kanawha, Jefferson, Morgan		48328	2021-12-06	2021-12-20	31	57	24.098	yes	2020-11-01
West Virginia		West Virginia	Treatment plant		NWSS_wv_Treatment plant_raw wastewater	Marshall, Boone, Mason, Mercer, Brooke, Ohio, Wood, Lewis, Monongalia, Harrison, Randolph, Mineral, Kanawha, Jefferson, Morgan		48328	2021-12-06	2021-12-20	1	89	24.098	yes	2020-11-01
West Virginia		West Virginia	Treatment plant		NWSS_wv_Treatment plant_raw wastewater	Marshall, Boone, Mason, Mercer, Brooke, Ohio, Wood, Lewis, Monongalia, Harrison, Randolph, Mineral, Kanawha, Jefferson, Morgan		48328	2021-12-06	2021-12-20	-36	100	24.098	yes	2020-11-01
West Virginia		West Virginia	Treatment plant		NWSS_wv_Treatment plant_raw wastewater	Marshall, Boone, Mason, Mercer, Brooke, Ohio, Wood, Lewis, Monongalia, Harrison, Randolph, Mineral, Kanawha, Jefferson, Morgan		48328	2021-12-06	2021-12-20			24.098	yes	2020-11-01
West Virginia		West Virginia	Treatment plant		NWSS_wv_Treatment plant_raw wastewater	Marshall, Boone, Mason, Mercer, Brooke, Ohio, Wood, Lewis, Monongalia, Harrison, Randolph, Mineral, Kanawha, Jefferson, Morgan		48328	2021-12-06	2021-12-20	28	100	24.098	yes	2020-11-01
West Virginia		West Virginia	Treatment plant		NWSS_wv_Treatment plant_raw wastewater	Marshall, Boone, Mason, Mercer, Brooke, Ohio, Wood, Lewis, Monongalia, Harrison, Randolph, Mineral, Kanawha, Jefferson, Morgan		48328	2021-12-07	2021-12-21	-33	100	22.881	yes	2020-11-01
West Virginia		West Virginia	Treatment plant		NWSS_wv_Treatment plant_raw wastewater	Marshall, Boone, Mason, Mercer, Brooke, Ohio, Wood, Lewis, Monongalia, Harrison, Randolph, Mineral, Kanawha, Jefferson, Morgan		48328	2021-12-07	2021-12-21	-86	100	22.881	yes	2020-11-01
West Virginia		West Virginia	Treatment plant		NWSS_wv_Treatment plant_raw wastewater	Marshall, Boone, Mason, Mercer, Brooke, Ohio, Wood, Lewis, Monongalia, Harrison, Randolph, Mineral, Kanawha, Jefferson, Morgan		48328	2021-12-07	2021-12-21	-58	100	22.881	yes	2020-11-01
West Virginia		West Virginia	Treatment plant		NWSS_wv_Treatment plant_raw wastewater	Marshall, Boone, Mason, Mercer, Brooke, Ohio, Wood, Lewis, Monongalia, Harrison, Randolph, Mineral, Kanawha, Jefferson, Morgan		48328	2021-12-07	2021-12-21			22.881	yes	2020-11-01
West Virginia		West Virginia	Treatment plant		NWSS_wv_Treatment plant_raw wastewater	Marshall, Boone, Mason, Mercer, Brooke, Ohio, Wood, Lewis, Monongalia, Harrison, Randolph, Mineral, Kanawha, Jefferson, Morgan		48328	2021-12-07	2021-12-21	-38	100	22.881	yes	2020-11-01
West Virginia		West Virginia	Treatment plant		NWSS_wv_Treatment plant_raw wastewater	Marshall, Boone, Mason, Mercer, Brooke, Ohio, Wood, Lewis, Monongalia, Harrison, Randolph, Mineral, Kanawha, Jefferson, Morgan		48328	2021-12-07	2021-12-21		100	22.881	yes	2020-11-01
West Virginia		West Virginia	Treatment plant		NWSS_wv_Treatment plant_raw wastewater	Marshall, Boone, Mason, Mercer, Brooke, Ohio, Wood, Lewis, Monongalia, Harrison, Randolph, Mineral, Kanawha, Jefferson, Morgan		48328	2021-12-07	2021-12-21	31	57	22.881	yes	2020-11-01
West Virginia		West Virginia	Treatment plant		NWSS_wv_Treatment plant_raw wastewater	Marshall, Boone, Mason, Mercer, Brooke, Ohio, Wood, Lewis, Monongalia, Harrison, Randolph, Mineral, Kanawha, Jefferson, Morgan		48328	2021-12-07	2021-12-21	28	89	22.881	yes	2020-11-01
West Virginia		West Virginia	Treatment plant		NWSS_wv_Treatment plant_raw wastewater	Marshall, Boone, Mason, Mercer, Brooke, Ohio, Wood, Lewis, Monongalia, Harrison, Randolph, Mineral, Kanawha, Jefferson, Morgan		48328	2021-12-07	2021-12-21	-97	83	22.881	yes	2020-11-01
West Virginia		West Virginia	Treatment plant		NWSS_wv_Treatment plant_raw wastewater	Marshall, Boone, Mason, Mercer, Brooke, Ohio, Wood, Lewis, Monongalia, Harrison, Randolph, Mineral, Kanawha, Jefferson, Morgan		48328	2021-12-08	2021-12-22		100	22.909	yes	2020-11-01
West Virginia		West Virginia	Treatment plant		NWSS_wv_Treatment plant_raw wastewater	Marshall, Boone, Mason, Mercer, Brooke, Ohio, Wood, Lewis, Monongalia, Harrison, Randolph, Mineral, Kanawha, Jefferson, Morgan		48328	2021-12-08	2021-12-22	-86	100	22.909	yes	2020-11-01
West Virginia		West Virginia	Treatment plant		NWSS_wv_Treatment plant_raw wastewater	Marshall, Boone, Mason, Mercer, Brooke, Ohio, Wood, Lewis, Monongalia, Harrison, Randolph, Mineral, Kanawha, Jefferson, Morgan		48328	2021-12-08	2021-12-22	10	88	22.909	yes	2020-11-01
West Virginia		West Virginia	Treatment plant		NWSS_wv_Treatment plant_raw wastewater	Marshall, Boone, Mason, Mercer, Brooke, Ohio, Wood, Lewis, Monongalia, Harrison, Randolph, Mineral, Kanawha, Jefferson, Morgan		48328	2021-12-08	2021-12-22	-15	100	22.909	yes	2020-11-01
West Virginia		West Virginia	Treatment plant		NWSS_wv_Treatment plant_raw wastewater	Marshall, Boone, Mason, Mercer, Brooke, Ohio, Wood, Lewis, Monongalia, Harrison, Randolph, Mineral, Kanawha, Jefferson, Morgan		48328	2021-12-08	2021-12-22			22.909	yes	2020-11-01
West Virginia		West Virginia	Treatment plant		NWSS_wv_Treatment plant_raw wastewater	Marshall, Boone, Mason, Mercer, Brooke, Ohio, Wood, Lewis, Monongalia, Harrison, Randolph, Mineral, Kanawha, Jefferson, Morgan		48328	2021-12-08	2021-12-22	2123	50	22.909	yes	2020-11-01
West Virginia		West Virginia	Treatment plant		NWSS_wv_Treatment plant_raw wastewater	Marshall, Boone, Mason, Mercer, Brooke, Ohio, Wood, Lewis, Monongalia, Harrison, Randolph, Mineral, Kanawha, Jefferson, Morgan		48328	2021-12-08	2021-12-22	-80	100	22.909	yes	2020-11-01
West Virginia		West Virginia	Treatment plant		NWSS_wv_Treatment plant_raw wastewater	Marshall, Boone, Mason, Mercer, Brooke, Ohio, Wood, Lewis, Monongalia, Harrison, Randolph, Mineral, Kanawha, Jefferson, Morgan		48328	2021-12-08	2021-12-22	-69	100	22.909	yes	2020-11-01
West Virginia		West Virginia	Treatment plant		NWSS_wv_Treatment plant_raw wastewater	Marshall, Boone, Mason, Mercer, Brooke, Ohio, Wood, Lewis, Monongalia, Harrison, Randolph, Mineral, Kanawha, Jefferson, Morgan		48328	2021-12-08	2021-12-22	-97	83	22.909	yes	2020-11-01
West Virginia		West Virginia	Treatment plant		NWSS_wv_Treatment plant_raw wastewater	Marshall, Boone, Mason, Mercer, Brooke, Ohio, Wood, Lewis, Monongalia, Harrison, Randolph, Mineral, Kanawha, Jefferson, Morgan		48328	2021-12-09	2021-12-23	-77	100	22.385	yes	2020-11-01
West Virginia		West Virginia	Treatment plant		NWSS_wv_Treatment plant_raw wastewater	Marshall, Boone, Mason, Mercer, Brooke, Ohio, Wood, Lewis, Monongalia, Harrison, Randolph, Mineral, Kanawha, Jefferson, Morgan		48328	2021-12-09	2021-12-23	10	88	22.385	yes	2020-11-01
West Virginia		West Virginia	Treatment plant		NWSS_wv_Treatment plant_raw wastewater	Marshall, Boone, Mason, Mercer, Brooke, Ohio, Wood, Lewis, Monongalia, Harrison, Randolph, Mineral, Kanawha, Jefferson, Morgan		48328	2021-12-09	2021-12-23	-24	100	22.385	yes	2020-11-01
West Virginia		West Virginia	Treatment plant		NWSS_wv_Treatment plant_raw wastewater	Marshall, Boone, Mason, Mercer, Brooke, Ohio, Wood, Lewis, Monongalia, Harrison, Randolph, Mineral, Kanawha, Jefferson, Morgan		48328	2021-12-09	2021-12-23	-80	100	22.385	yes	2020-11-01
West Virginia		West Virginia	Treatment plant		NWSS_wv_Treatment plant_raw wastewater	Marshall, Boone, Mason, Mercer, Brooke, Ohio, Wood, Lewis, Monongalia, Harrison, Randolph, Mineral, Kanawha, Jefferson, Morgan		48328	2021-12-09	2021-12-23	-97	83	22.385	yes	2020-11-01
West Virginia		West Virginia	Treatment plant		NWSS_wv_Treatment plant_raw wastewater	Marshall, Boone, Mason, Mercer, Brooke, Ohio, Wood, Lewis, Monongalia, Harrison, Randolph, Mineral, Kanawha, Jefferson, Morgan		48328	2021-12-09	2021-12-23		100	22.385	yes	2020-11-01
West Virginia		West Virginia	Treatment plant		NWSS_wv_Treatment plant_raw wastewater	Marshall, Boone, Mason, Mercer, Brooke, Ohio, Wood, Lewis, Monongalia, Harrison, Randolph, Mineral, Kanawha, Jefferson, Morgan		48328	2021-12-09	2021-12-23	10149	40	22.385	yes	2020-11-01
West Virginia		West Virginia	Treatment plant		NWSS_wv_Treatment plant_raw wastewater	Marshall, Boone, Mason, Mercer, Brooke, Ohio, Wood, Lewis, Monongalia, Harrison, Randolph, Mineral, Kanawha, Jefferson, Morgan		48328	2021-12-09	2021-12-23	195	100	22.385	yes	2020-11-01
West Virginia		West Virginia	Treatment plant		NWSS_wv_Treatment plant_raw wastewater	Marshall, Boone, Mason, Mercer, Brooke, Ohio, Wood, Lewis, Monongalia, Harrison, Randolph, Mineral, Kanawha, Jefferson, Morgan		48328	2021-12-09	2021-12-23			22.385	yes	2020-11-01
West Virginia		West Virginia	Treatment plant		NWSS_wv_Treatment plant_raw wastewater	Marshall, Boone, Mason, Mercer, Brooke, Ohio, Wood, Lewis, Monongalia, Harrison, Randolph, Mineral, Kanawha, Jefferson, Morgan		48328	2021-12-10	2021-12-24	51042	50	22.857	yes	2020-11-01
West Virginia		West Virginia	Treatment plant		NWSS_wv_Treatment plant_raw wastewater	Marshall, Boone, Mason, Mercer, Brooke, Ohio, Wood, Lewis, Monongalia, Harrison, Randolph, Mineral, Kanawha, Jefferson, Morgan		48328	2021-12-10	2021-12-24	-78	100	22.857	yes	2020-11-01
West Virginia		West Virginia	Treatment plant		NWSS_wv_Treatment plant_raw wastewater	Marshall, Boone, Mason, Mercer, Brooke, Ohio, Wood, Lewis, Monongalia, Harrison, Randolph, Mineral, Kanawha, Jefferson, Morgan		48328	2021-12-10	2021-12-24	-97	83	22.857	yes	2020-11-01
West Virginia		West Virginia	Treatment plant		NWSS_wv_Treatment plant_raw wastewater	Marshall, Boone, Mason, Mercer, Brooke, Ohio, Wood, Lewis, Monongalia, Harrison, Randolph, Mineral, Kanawha, Jefferson, Morgan		48328	2021-12-10	2021-12-24		100	22.857	yes	2020-11-01
West Virginia		West Virginia	Treatment plant		NWSS_wv_Treatment plant_raw wastewater	Marshall, Boone, Mason, Mercer, Brooke, Ohio, Wood, Lewis, Monongalia, Harrison, Randolph, Mineral, Kanawha, Jefferson, Morgan		48328	2021-12-10	2021-12-24	66110791	100	22.857	yes	2020-11-01
West Virginia		West Virginia	Treatment plant		NWSS_wv_Treatment plant_raw wastewater	Marshall, Boone, Mason, Mercer, Brooke, Ohio, Wood, Lewis, Monongalia, Harrison, Randolph, Mineral, Kanawha, Jefferson, Morgan		48328	2021-12-10	2021-12-24	-28	89	22.857	yes	2020-11-01
West Virginia		West Virginia	Treatment plant		NWSS_wv_Treatment plant_raw wastewater	Marshall, Boone, Mason, Mercer, Brooke, Ohio, Wood, Lewis, Monongalia, Harrison, Randolph, Mineral, Kanawha, Jefferson, Morgan		48328	2021-12-10	2021-12-24	-24	100	22.857	yes	2020-11-01
West Virginia		West Virginia	Treatment plant		NWSS_wv_Treatment plant_raw wastewater	Marshall, Boone, Mason, Mercer, Brooke, Ohio, Wood, Lewis, Monongalia, Harrison, Randolph, Mineral, Kanawha, Jefferson, Morgan		48328	2021-12-10	2021-12-24			22.857	yes	2020-11-01
West Virginia		West Virginia	Treatment plant		NWSS_wv_Treatment plant_raw wastewater	Marshall, Boone, Mason, Mercer, Brooke, Ohio, Wood, Lewis, Monongalia, Harrison, Randolph, Mineral, Kanawha, Jefferson, Morgan		48328	2021-12-10	2021-12-24	-91	100	22.857	yes	2020-11-01
West Virginia		West Virginia	Treatment plant		NWSS_wv_Treatment plant_raw wastewater	Marshall, Boone, Mason, Mercer, Brooke, Ohio, Wood, Lewis, Monongalia, Harrison, Randolph, Mineral, Kanawha, Jefferson, Morgan		48328	2021-12-11	2021-12-25	51042	50	22.02	yes	2020-11-01
West Virginia		West Virginia	Treatment plant		NWSS_wv_Treatment plant_raw wastewater	Marshall, Boone, Mason, Mercer, Brooke, Ohio, Wood, Lewis, Monongalia, Harrison, Randolph, Mineral, Kanawha, Jefferson, Morgan		48328	2021-12-11	2021-12-25	988	100	22.02	yes	2020-11-01
West Virginia		West Virginia	Treatment plant		NWSS_wv_Treatment plant_raw wastewater	Marshall, Boone, Mason, Mercer, Brooke, Ohio, Wood, Lewis, Monongalia, Harrison, Randolph, Mineral, Kanawha, Jefferson, Morgan		48328	2021-12-11	2021-12-25	66110791	100	22.02	yes	2020-11-01
West Virginia		West Virginia	Treatment plant		NWSS_wv_Treatment plant_raw wastewater	Marshall, Boone, Mason, Mercer, Brooke, Ohio, Wood, Lewis, Monongalia, Harrison, Randolph, Mineral, Kanawha, Jefferson, Morgan		48328	2021-12-11	2021-12-25	-97	83	22.02	yes	2020-11-01
West Virginia		West Virginia	Treatment plant		NWSS_wv_Treatment plant_raw wastewater	Marshall, Boone, Mason, Mercer, Brooke, Ohio, Wood, Lewis, Monongalia, Harrison, Randolph, Mineral, Kanawha, Jefferson, Morgan		48328	2021-12-11	2021-12-25		100	22.02	yes	2020-11-01
West Virginia		West Virginia	Treatment plant		NWSS_wv_Treatment plant_raw wastewater	Marshall, Boone, Mason, Mercer, Brooke, Ohio, Wood, Lewis, Monongalia, Harrison, Randolph, Mineral, Kanawha, Jefferson, Morgan		48328	2021-12-11	2021-12-25	-45	90	22.02	yes	2020-11-01
West Virginia		West Virginia	Treatment plant		NWSS_wv_Treatment plant_raw wastewater	Marshall, Boone, Mason, Mercer, Brooke, Ohio, Wood, Lewis, Monongalia, Harrison, Randolph, Mineral, Kanawha, Jefferson, Morgan		48328	2021-12-11	2021-12-25	15	100	22.02	yes	2020-11-01
West Virginia		West Virginia	Treatment plant		NWSS_wv_Treatment plant_raw wastewater	Marshall, Boone, Mason, Mercer, Brooke, Ohio, Wood, Lewis, Monongalia, Harrison, Randolph, Mineral, Kanawha, Jefferson, Morgan		48328	2021-12-11	2021-12-25			22.02	yes	2020-11-01
West Virginia		West Virginia	Treatment plant		NWSS_wv_Treatment plant_raw wastewater	Marshall, Boone, Mason, Mercer, Brooke, Ohio, Wood, Lewis, Monongalia, Harrison, Randolph, Mineral, Kanawha, Jefferson, Morgan		48328	2021-12-11	2021-12-25	-91	100	22.02	yes	2020-11-01
West Virginia		West Virginia	Treatment plant		NWSS_wv_Treatment plant_raw wastewater	Marshall, Boone, Mason, Mercer, Brooke, Ohio, Wood, Lewis, Monongalia, Harrison, Randolph, Mineral, Kanawha, Jefferson, Morgan		48328	2021-12-12	2021-12-26		100	21.38	yes	2020-11-01
West Virginia		West Virginia	Treatment plant		NWSS_wv_Treatment plant_raw wastewater	Marshall, Boone, Mason, Mercer, Brooke, Ohio, Wood, Lewis, Monongalia, Harrison, Randolph, Mineral, Kanawha, Jefferson, Morgan		48328	2021-12-12	2021-12-26	51042	50	21.38	yes	2020-11-01
West Virginia		West Virginia	Treatment plant		NWSS_wv_Treatment plant_raw wastewater	Marshall, Boone, Mason, Mercer, Brooke, Ohio, Wood, Lewis, Monongalia, Harrison, Randolph, Mineral, Kanawha, Jefferson, Morgan		48328	2021-12-12	2021-12-26	-62	100	21.38	yes	2020-11-01
West Virginia		West Virginia	Treatment plant		NWSS_wv_Treatment plant_raw wastewater	Marshall, Boone, Mason, Mercer, Brooke, Ohio, Wood, Lewis, Monongalia, Harrison, Randolph, Mineral, Kanawha, Jefferson, Morgan		48328	2021-12-12	2021-12-26	66110791	100	21.38	yes	2020-11-01
West Virginia		West Virginia	Treatment plant		NWSS_wv_Treatment plant_raw wastewater	Marshall, Boone, Mason, Mercer, Brooke, Ohio, Wood, Lewis, Monongalia, Harrison, Randolph, Mineral, Kanawha, Jefferson, Morgan		48328	2021-12-12	2021-12-26	-11	100	21.38	yes	2020-11-01
West Virginia		West Virginia	Treatment plant		NWSS_wv_Treatment plant_raw wastewater	Marshall, Boone, Mason, Mercer, Brooke, Ohio, Wood, Lewis, Monongalia, Harrison, Randolph, Mineral, Kanawha, Jefferson, Morgan		48328	2021-12-12	2021-12-26			21.38	yes	2020-11-01
West Virginia		West Virginia	Treatment plant		NWSS_wv_Treatment plant_raw wastewater	Marshall, Boone, Mason, Mercer, Brooke, Ohio, Wood, Lewis, Monongalia, Harrison, Randolph, Mineral, Kanawha, Jefferson, Morgan		48328	2021-12-12	2021-12-26	-92	100	21.38	yes	2020-11-01
West Virginia		West Virginia	Treatment plant		NWSS_wv_Treatment plant_raw wastewater	Marshall, Boone, Mason, Mercer, Brooke, Ohio, Wood, Lewis, Monongalia, Harrison, Randolph, Mineral, Kanawha, Jefferson, Morgan		48328	2021-12-12	2021-12-26	-97	83	21.38	yes	2020-11-01
West Virginia		West Virginia	Treatment plant		NWSS_wv_Treatment plant_raw wastewater	Marshall, Boone, Mason, Mercer, Brooke, Ohio, Wood, Lewis, Monongalia, Harrison, Randolph, Mineral, Kanawha, Jefferson, Morgan		48328	2021-12-12	2021-12-26	-64	91	21.38	yes	2020-11-01
West Virginia		West Virginia	Treatment plant		NWSS_wv_Treatment plant_raw wastewater	Marshall, Boone, Mason, Mercer, Brooke, Ohio, Wood, Lewis, Monongalia, Harrison, Randolph, Mineral, Kanawha, Jefferson, Morgan		48328	2021-12-13	2021-12-27			20.833	yes	2020-11-01
West Virginia		West Virginia	Treatment plant		NWSS_wv_Treatment plant_raw wastewater	Marshall, Boone, Mason, Mercer, Brooke, Ohio, Wood, Lewis, Monongalia, Harrison, Randolph, Mineral, Kanawha, Jefferson, Morgan		48328	2021-12-13	2021-12-27	-37	86	20.833	yes	2020-11-01
West Virginia		West Virginia	Treatment plant		NWSS_wv_Treatment plant_raw wastewater	Marshall, Boone, Mason, Mercer, Brooke, Ohio, Wood, Lewis, Monongalia, Harrison, Randolph, Mineral, Kanawha, Jefferson, Morgan		48328	2021-12-13	2021-12-27	2147483647	33	20.833	yes	2020-11-01
West Virginia		West Virginia	Treatment plant		NWSS_wv_Treatment plant_raw wastewater	Marshall, Boone, Mason, Mercer, Brooke, Ohio, Wood, Lewis, Monongalia, Harrison, Randolph, Mineral, Kanawha, Jefferson, Morgan		48328	2021-12-13	2021-12-27	29	100	20.833	yes	2020-11-01
West Virginia		West Virginia	Treatment plant		NWSS_wv_Treatment plant_raw wastewater	Marshall, Boone, Mason, Mercer, Brooke, Ohio, Wood, Lewis, Monongalia, Harrison, Randolph, Mineral, Kanawha, Jefferson, Morgan		48328	2021-12-13	2021-12-27	66110791	100	20.833	yes	2020-11-01
West Virginia		West Virginia	Treatment plant		NWSS_wv_Treatment plant_raw wastewater	Marshall, Boone, Mason, Mercer, Brooke, Ohio, Wood, Lewis, Monongalia, Harrison, Randolph, Mineral, Kanawha, Jefferson, Morgan		48328	2021-12-13	2021-12-27	-50	91	20.833	yes	2020-11-01
West Virginia		West Virginia	Treatment plant		NWSS_wv_Treatment plant_raw wastewater	Marshall, Boone, Mason, Mercer, Brooke, Ohio, Wood, Lewis, Monongalia, Harrison, Randolph, Mineral, Kanawha, Jefferson, Morgan		48328	2021-12-13	2021-12-27	18	100	20.833	yes	2020-11-01
West Virginia		West Virginia	Treatment plant		NWSS_wv_Treatment plant_raw wastewater	Marshall, Boone, Mason, Mercer, Brooke, Ohio, Wood, Lewis, Monongalia, Harrison, Randolph, Mineral, Kanawha, Jefferson, Morgan		48328	2021-12-13	2021-12-27			20.833	yes	2020-11-01
West Virginia		West Virginia	Treatment plant		NWSS_wv_Treatment plant_raw wastewater	Marshall, Boone, Mason, Mercer, Brooke, Ohio, Wood, Lewis, Monongalia, Harrison, Randolph, Mineral, Kanawha, Jefferson, Morgan		48328	2021-12-13	2021-12-27	-88	100	20.833	yes	2020-11-01
West Virginia		West Virginia	Treatment plant		NWSS_wv_Treatment plant_raw wastewater	Marshall, Boone, Mason, Mercer, Brooke, Ohio, Wood, Lewis, Monongalia, Harrison, Randolph, Mineral, Kanawha, Jefferson, Morgan		48328	2021-12-14	2021-12-28			21.111	yes	2020-11-01
West Virginia		West Virginia	Treatment plant		NWSS_wv_Treatment plant_raw wastewater	Marshall, Boone, Mason, Mercer, Brooke, Ohio, Wood, Lewis, Monongalia, Harrison, Randolph, Mineral, Kanawha, Jefferson, Morgan		48328	2021-12-14	2021-12-28	2147483647	50	21.111	yes	2020-11-01
West Virginia		West Virginia	Treatment plant		NWSS_wv_Treatment plant_raw wastewater	Marshall, Boone, Mason, Mercer, Brooke, Ohio, Wood, Lewis, Monongalia, Harrison, Randolph, Mineral, Kanawha, Jefferson, Morgan		48328	2021-12-14	2021-12-28	-6	100	21.111	yes	2020-11-01
West Virginia		West Virginia	Treatment plant		NWSS_wv_Treatment plant_raw wastewater	Marshall, Boone, Mason, Mercer, Brooke, Ohio, Wood, Lewis, Monongalia, Harrison, Randolph, Mineral, Kanawha, Jefferson, Morgan		48328	2021-12-14	2021-12-28	-84	100	21.111	yes	2020-11-01
West Virginia		West Virginia	Treatment plant		NWSS_wv_Treatment plant_raw wastewater	Marshall, Boone, Mason, Mercer, Brooke, Ohio, Wood, Lewis, Monongalia, Harrison, Randolph, Mineral, Kanawha, Jefferson, Morgan		48328	2021-12-14	2021-12-28	-23	86	21.111	yes	2020-11-01
West Virginia		West Virginia	Treatment plant		NWSS_wv_Treatment plant_raw wastewater	Marshall, Boone, Mason, Mercer, Brooke, Ohio, Wood, Lewis, Monongalia, Harrison, Randolph, Mineral, Kanawha, Jefferson, Morgan		48328	2021-12-14	2021-12-28	29	100	21.111	yes	2020-11-01
West Virginia		West Virginia	Treatment plant		NWSS_wv_Treatment plant_raw wastewater	Marshall, Boone, Mason, Mercer, Brooke, Ohio, Wood, Lewis, Monongalia, Harrison, Randolph, Mineral, Kanawha, Jefferson, Morgan		48328	2021-12-14	2021-12-28		100	21.111	yes	2020-11-01
West Virginia		West Virginia	Treatment plant		NWSS_wv_Treatment plant_raw wastewater	Marshall, Boone, Mason, Mercer, Brooke, Ohio, Wood, Lewis, Monongalia, Harrison, Randolph, Mineral, Kanawha, Jefferson, Morgan		48328	2021-12-14	2021-12-28	-30	90	21.111	yes	2020-11-01
West Virginia		West Virginia	Treatment plant		NWSS_wv_Treatment plant_raw wastewater	Marshall, Boone, Mason, Mercer, Brooke, Ohio, Wood, Lewis, Monongalia, Harrison, Randolph, Mineral, Kanawha, Jefferson, Morgan		48328	2021-12-14	2021-12-28			21.111	yes	2020-11-01
West Virginia		West Virginia	Treatment plant		NWSS_wv_Treatment plant_raw wastewater	Marshall, Boone, Mason, Mercer, Brooke, Ohio, Wood, Lewis, Monongalia, Harrison, Randolph, Mineral, Kanawha, Jefferson, Morgan		48328	2021-12-15	2021-12-29		100	21.905	yes	2020-11-01
West Virginia		West Virginia	Treatment plant		NWSS_wv_Treatment plant_raw wastewater	Marshall, Boone, Mason, Mercer, Brooke, Ohio, Wood, Lewis, Monongalia, Harrison, Randolph, Mineral, Kanawha, Jefferson, Morgan		48328	2021-12-15	2021-12-29	-69	100	21.905	yes	2020-11-01
West Virginia		West Virginia	Treatment plant		NWSS_wv_Treatment plant_raw wastewater	Marshall, Boone, Mason, Mercer, Brooke, Ohio, Wood, Lewis, Monongalia, Harrison, Randolph, Mineral, Kanawha, Jefferson, Morgan		48328	2021-12-15	2021-12-29			21.905	yes	2020-11-01
West Virginia		West Virginia	Treatment plant		NWSS_wv_Treatment plant_raw wastewater	Marshall, Boone, Mason, Mercer, Brooke, Ohio, Wood, Lewis, Monongalia, Harrison, Randolph, Mineral, Kanawha, Jefferson, Morgan		48328	2021-12-15	2021-12-29	-86	50	21.905	yes	2020-11-01
West Virginia		West Virginia	Treatment plant		NWSS_wv_Treatment plant_raw wastewater	Marshall, Boone, Mason, Mercer, Brooke, Ohio, Wood, Lewis, Monongalia, Harrison, Randolph, Mineral, Kanawha, Jefferson, Morgan		48328	2021-12-15	2021-12-29			21.905	yes	2020-11-01
West Virginia		West Virginia	Treatment plant		NWSS_wv_Treatment plant_raw wastewater	Marshall, Boone, Mason, Mercer, Brooke, Ohio, Wood, Lewis, Monongalia, Harrison, Randolph, Mineral, Kanawha, Jefferson, Morgan		48328	2021-12-15	2021-12-29	51	89	21.905	yes	2020-11-01
West Virginia		West Virginia	Treatment plant		NWSS_wv_Treatment plant_raw wastewater	Marshall, Boone, Mason, Mercer, Brooke, Ohio, Wood, Lewis, Monongalia, Harrison, Randolph, Mineral, Kanawha, Jefferson, Morgan		48328	2021-12-15	2021-12-29	-32	100	21.905	yes	2020-11-01
West Virginia		West Virginia	Treatment plant		NWSS_wv_Treatment plant_raw wastewater	Marshall, Boone, Mason, Mercer, Brooke, Ohio, Wood, Lewis, Monongalia, Harrison, Randolph, Mineral, Kanawha, Jefferson, Morgan		48328	2021-12-15	2021-12-29			21.905	yes	2020-11-01
West Virginia		West Virginia	Treatment plant		NWSS_wv_Treatment plant_raw wastewater	Marshall, Boone, Mason, Mercer, Brooke, Ohio, Wood, Lewis, Monongalia, Harrison, Randolph, Mineral, Kanawha, Jefferson, Morgan		48328	2021-12-15	2021-12-29	-11	86	21.905	yes	2020-11-01
West Virginia		West Virginia	Treatment plant		NWSS_wv_Treatment plant_raw wastewater	Marshall, Boone, Mason, Mercer, Brooke, Ohio, Wood, Lewis, Monongalia, Harrison, Randolph, Mineral, Kanawha, Jefferson, Morgan		48328	2021-12-16	2021-12-30			22.167	yes	2020-11-01
West Virginia		West Virginia	Treatment plant		NWSS_wv_Treatment plant_raw wastewater	Marshall, Boone, Mason, Mercer, Brooke, Ohio, Wood, Lewis, Monongalia, Harrison, Randolph, Mineral, Kanawha, Jefferson, Morgan		48328	2021-12-16	2021-12-30	123	90	22.167	yes	2020-11-01
West Virginia		West Virginia	Treatment plant		NWSS_wv_Treatment plant_raw wastewater	Marshall, Boone, Mason, Mercer, Brooke, Ohio, Wood, Lewis, Monongalia, Harrison, Randolph, Mineral, Kanawha, Jefferson, Morgan		48328	2021-12-16	2021-12-30	-34	100	22.167	yes	2020-11-01
West Virginia		West Virginia	Treatment plant		NWSS_wv_Treatment plant_raw wastewater	Marshall, Boone, Mason, Mercer, Brooke, Ohio, Wood, Lewis, Monongalia, Harrison, Randolph, Mineral, Kanawha, Jefferson, Morgan		48328	2021-12-16	2021-12-30	-22	86	22.167	yes	2020-11-01
West Virginia		West Virginia	Treatment plant		NWSS_wv_Treatment plant_raw wastewater	Marshall, Boone, Mason, Mercer, Brooke, Ohio, Wood, Lewis, Monongalia, Harrison, Randolph, Mineral, Kanawha, Jefferson, Morgan		48328	2021-12-16	2021-12-30			22.167	yes	2020-11-01
West Virginia		West Virginia	Treatment plant		NWSS_wv_Treatment plant_raw wastewater	Marshall, Boone, Mason, Mercer, Brooke, Ohio, Wood, Lewis, Monongalia, Harrison, Randolph, Mineral, Kanawha, Jefferson, Morgan		48328	2021-12-16	2021-12-30	-100	0	22.167	yes	2020-11-01
West Virginia		West Virginia	Treatment plant		NWSS_wv_Treatment plant_raw wastewater	Marshall, Boone, Mason, Mercer, Brooke, Ohio, Wood, Lewis, Monongalia, Harrison, Randolph, Mineral, Kanawha, Jefferson, Morgan		48328	2021-12-16	2021-12-30			22.167	yes	2020-11-01
West Virginia		West Virginia	Treatment plant		NWSS_wv_Treatment plant_raw wastewater	Marshall, Boone, Mason, Mercer, Brooke, Ohio, Wood, Lewis, Monongalia, Harrison, Randolph, Mineral, Kanawha, Jefferson, Morgan		48328	2021-12-16	2021-12-30	-54	100	22.167	yes	2020-11-01
West Virginia		West Virginia	Treatment plant		NWSS_wv_Treatment plant_raw wastewater	Marshall, Boone, Mason, Mercer, Brooke, Ohio, Wood, Lewis, Monongalia, Harrison, Randolph, Mineral, Kanawha, Jefferson, Morgan		48328	2021-12-16	2021-12-30			22.167	yes	2020-11-01
West Virginia		West Virginia	Treatment plant		NWSS_wv_Treatment plant_raw wastewater	Marshall, Boone, Mason, Mercer, Brooke, Ohio, Wood, Lewis, Monongalia, Harrison, Randolph, Mineral, Kanawha, Jefferson, Morgan		48328	2021-12-17	2021-12-31			20.738	yes	2020-11-01
West Virginia		West Virginia	Treatment plant		NWSS_wv_Treatment plant_raw wastewater	Marshall, Boone, Mason, Mercer, Brooke, Ohio, Wood, Lewis, Monongalia, Harrison, Randolph, Mineral, Kanawha, Jefferson, Morgan		48328	2021-12-17	2021-12-31	-100	0	20.738	yes	2020-11-01
West Virginia		West Virginia	Treatment plant		NWSS_wv_Treatment plant_raw wastewater	Marshall, Boone, Mason, Mercer, Brooke, Ohio, Wood, Lewis, Monongalia, Harrison, Randolph, Mineral, Kanawha, Jefferson, Morgan		48328	2021-12-17	2021-12-31	33	91	20.738	yes	2020-11-01
West Virginia		West Virginia	Treatment plant		NWSS_wv_Treatment plant_raw wastewater	Marshall, Boone, Mason, Mercer, Brooke, Ohio, Wood, Lewis, Monongalia, Harrison, Randolph, Mineral, Kanawha, Jefferson, Morgan		48328	2021-12-17	2021-12-31	-77	100	20.738	yes	2020-11-01
West Virginia		West Virginia	Treatment plant		NWSS_wv_Treatment plant_raw wastewater	Marshall, Boone, Mason, Mercer, Brooke, Ohio, Wood, Lewis, Monongalia, Harrison, Randolph, Mineral, Kanawha, Jefferson, Morgan		48328	2021-12-17	2021-12-31	92	100	20.738	yes	2020-11-01
West Virginia		West Virginia	Treatment plant		NWSS_wv_Treatment plant_raw wastewater	Marshall, Boone, Mason, Mercer, Brooke, Ohio, Wood, Lewis, Monongalia, Harrison, Randolph, Mineral, Kanawha, Jefferson, Morgan		48328	2021-12-17	2021-12-31			20.738	yes	2020-11-01
West Virginia		West Virginia	Treatment plant		NWSS_wv_Treatment plant_raw wastewater	Marshall, Boone, Mason, Mercer, Brooke, Ohio, Wood, Lewis, Monongalia, Harrison, Randolph, Mineral, Kanawha, Jefferson, Morgan		48328	2021-12-17	2021-12-31			20.738	yes	2020-11-01
West Virginia		West Virginia	Treatment plant		NWSS_wv_Treatment plant_raw wastewater	Marshall, Boone, Mason, Mercer, Brooke, Ohio, Wood, Lewis, Monongalia, Harrison, Randolph, Mineral, Kanawha, Jefferson, Morgan		48328	2021-12-17	2021-12-31			20.738	yes	2020-11-01
West Virginia		West Virginia	Treatment plant		NWSS_wv_Treatment plant_raw wastewater	Marshall, Boone, Mason, Mercer, Brooke, Ohio, Wood, Lewis, Monongalia, Harrison, Randolph, Mineral, Kanawha, Jefferson, Morgan		48328	2021-12-17	2021-12-31	57	83	20.738	yes	2020-11-01
West Virginia		West Virginia	Treatment plant		NWSS_wv_Treatment plant_raw wastewater	Marshall, Boone, Mason, Mercer, Brooke, Ohio, Wood, Lewis, Monongalia, Harrison, Randolph, Mineral, Kanawha, Jefferson, Morgan		48328	2021-12-18	2022-01-01			20.488	yes	2020-11-01
West Virginia		West Virginia	Treatment plant		NWSS_wv_Treatment plant_raw wastewater	Marshall, Boone, Mason, Mercer, Brooke, Ohio, Wood, Lewis, Monongalia, Harrison, Randolph, Mineral, Kanawha, Jefferson, Morgan		48328	2021-12-18	2022-01-01			20.488	yes	2020-11-01
West Virginia		West Virginia	Treatment plant		NWSS_wv_Treatment plant_raw wastewater	Marshall, Boone, Mason, Mercer, Brooke, Ohio, Wood, Lewis, Monongalia, Harrison, Randolph, Mineral, Kanawha, Jefferson, Morgan		48328	2021-12-18	2022-01-01	-100	0	20.488	yes	2020-11-01
West Virginia		West Virginia	Treatment plant		NWSS_wv_Treatment plant_raw wastewater	Marshall, Boone, Mason, Mercer, Brooke, Ohio, Wood, Lewis, Monongalia, Harrison, Randolph, Mineral, Kanawha, Jefferson, Morgan		48328	2021-12-18	2022-01-01			20.488	yes	2020-11-01
West Virginia		West Virginia	Treatment plant		NWSS_wv_Treatment plant_raw wastewater	Marshall, Boone, Mason, Mercer, Brooke, Ohio, Wood, Lewis, Monongalia, Harrison, Randolph, Mineral, Kanawha, Jefferson, Morgan		48328	2021-12-18	2022-01-01	-84	91	20.488	yes	2020-11-01
West Virginia		West Virginia	Treatment plant		NWSS_wv_Treatment plant_raw wastewater	Marshall, Boone, Mason, Mercer, Brooke, Ohio, Wood, Lewis, Monongalia, Harrison, Randolph, Mineral, Kanawha, Jefferson, Morgan		48328	2021-12-18	2022-01-01	-69	100	20.488	yes	2020-11-01
West Virginia		West Virginia	Treatment plant		NWSS_wv_Treatment plant_raw wastewater	Marshall, Boone, Mason, Mercer, Brooke, Ohio, Wood, Lewis, Monongalia, Harrison, Randolph, Mineral, Kanawha, Jefferson, Morgan		48328	2021-12-18	2022-01-01			20.488	yes	2020-11-01
West Virginia		West Virginia	Treatment plant		NWSS_wv_Treatment plant_raw wastewater	Marshall, Boone, Mason, Mercer, Brooke, Ohio, Wood, Lewis, Monongalia, Harrison, Randolph, Mineral, Kanawha, Jefferson, Morgan		48328	2021-12-18	2022-01-01	92	100	20.488	yes	2020-11-01
West Virginia		West Virginia	Treatment plant		NWSS_wv_Treatment plant_raw wastewater	Marshall, Boone, Mason, Mercer, Brooke, Ohio, Wood, Lewis, Monongalia, Harrison, Randolph, Mineral, Kanawha, Jefferson, Morgan		48328	2021-12-18	2022-01-01	272	80	20.488	yes	2020-11-01
West Virginia		West Virginia	Treatment plant		NWSS_wv_Treatment plant_raw wastewater	Marshall, Boone, Mason, Mercer, Brooke, Ohio, Wood, Lewis, Monongalia, Harrison, Randolph, Mineral, Kanawha, Jefferson, Morgan		48328	2021-12-19	2022-01-02	199	0	18.5	yes	2020-11-01
West Virginia		West Virginia	Treatment plant		NWSS_wv_Treatment plant_raw wastewater	Marshall, Boone, Mason, Mercer, Brooke, Ohio, Wood, Lewis, Monongalia, Harrison, Randolph, Mineral, Kanawha, Jefferson, Morgan		48328	2021-12-19	2022-01-02		0	18.5	yes	2020-11-01
West Virginia		West Virginia	Treatment plant		NWSS_wv_Treatment plant_raw wastewater	Marshall, Boone, Mason, Mercer, Brooke, Ohio, Wood, Lewis, Monongalia, Harrison, Randolph, Mineral, Kanawha, Jefferson, Morgan		48328	2021-12-19	2022-01-02			18.5	yes	2020-11-01
West Virginia		West Virginia	Treatment plant		NWSS_wv_Treatment plant_raw wastewater	Marshall, Boone, Mason, Mercer, Brooke, Ohio, Wood, Lewis, Monongalia, Harrison, Randolph, Mineral, Kanawha, Jefferson, Morgan		48328	2021-12-19	2022-01-02	-29	100	18.5	yes	2020-11-01
West Virginia		West Virginia	Treatment plant		NWSS_wv_Treatment plant_raw wastewater	Marshall, Boone, Mason, Mercer, Brooke, Ohio, Wood, Lewis, Monongalia, Harrison, Randolph, Mineral, Kanawha, Jefferson, Morgan		48328	2021-12-19	2022-01-02			18.5	yes	2020-11-01
West Virginia		West Virginia	Treatment plant		NWSS_wv_Treatment plant_raw wastewater	Marshall, Boone, Mason, Mercer, Brooke, Ohio, Wood, Lewis, Monongalia, Harrison, Randolph, Mineral, Kanawha, Jefferson, Morgan		48328	2021-12-19	2022-01-02			18.5	yes	2020-11-01
West Virginia		West Virginia	Treatment plant		NWSS_wv_Treatment plant_raw wastewater	Marshall, Boone, Mason, Mercer, Brooke, Ohio, Wood, Lewis, Monongalia, Harrison, Randolph, Mineral, Kanawha, Jefferson, Morgan		48328	2021-12-19	2022-01-02	-87	82	18.5	yes	2020-11-01
West Virginia		West Virginia	Treatment plant		NWSS_wv_Treatment plant_raw wastewater	Marshall, Boone, Mason, Mercer, Brooke, Ohio, Wood, Lewis, Monongalia, Harrison, Randolph, Mineral, Kanawha, Jefferson, Morgan		48328	2021-12-19	2022-01-02	21	100	18.5	yes	2020-11-01
West Virginia		West Virginia	Treatment plant		NWSS_wv_Treatment plant_raw wastewater	Marshall, Boone, Mason, Mercer, Brooke, Ohio, Wood, Lewis, Monongalia, Harrison, Randolph, Mineral, Kanawha, Jefferson, Morgan		48328	2021-12-19	2022-01-02	272	80	18.5	yes	2020-11-01
West Virginia		West Virginia	Treatment plant		NWSS_wv_Treatment plant_raw wastewater	Marshall, Boone, Mason, Mercer, Brooke, Ohio, Wood, Lewis, Monongalia, Harrison, Randolph, Mineral, Kanawha, Jefferson, Morgan		48328	2021-12-20	2022-01-03			16.958	yes	2020-11-01
West Virginia		West Virginia	Treatment plant		NWSS_wv_Treatment plant_raw wastewater	Marshall, Boone, Mason, Mercer, Brooke, Ohio, Wood, Lewis, Monongalia, Harrison, Randolph, Mineral, Kanawha, Jefferson, Morgan		48328	2021-12-20	2022-01-03	-26	0	16.958	yes	2020-11-01
West Virginia		West Virginia	Treatment plant		NWSS_wv_Treatment plant_raw wastewater	Marshall, Boone, Mason, Mercer, Brooke, Ohio, Wood, Lewis, Monongalia, Harrison, Randolph, Mineral, Kanawha, Jefferson, Morgan		48328	2021-12-20	2022-01-03	-80	82	16.958	yes	2020-11-01
West Virginia		West Virginia	Treatment plant		NWSS_wv_Treatment plant_raw wastewater	Marshall, Boone, Mason, Mercer, Brooke, Ohio, Wood, Lewis, Monongalia, Harrison, Randolph, Mineral, Kanawha, Jefferson, Morgan		48328	2021-12-20	2022-01-03	173	100	16.958	yes	2020-11-01
West Virginia		West Virginia	Treatment plant		NWSS_wv_Treatment plant_raw wastewater	Marshall, Boone, Mason, Mercer, Brooke, Ohio, Wood, Lewis, Monongalia, Harrison, Randolph, Mineral, Kanawha, Jefferson, Morgan		48328	2021-12-20	2022-01-03	-49	100	16.958	yes	2020-11-01
West Virginia		West Virginia	Treatment plant		NWSS_wv_Treatment plant_raw wastewater	Marshall, Boone, Mason, Mercer, Brooke, Ohio, Wood, Lewis, Monongalia, Harrison, Randolph, Mineral, Kanawha, Jefferson, Morgan		48328	2021-12-20	2022-01-03	-61	0	16.958	yes	2020-11-01
West Virginia		West Virginia	Treatment plant		NWSS_wv_Treatment plant_raw wastewater	Marshall, Boone, Mason, Mercer, Brooke, Ohio, Wood, Lewis, Monongalia, Harrison, Randolph, Mineral, Kanawha, Jefferson, Morgan		48328	2021-12-20	2022-01-03		100	16.958	yes	2020-11-01
West Virginia		West Virginia	Treatment plant		NWSS_wv_Treatment plant_raw wastewater	Marshall, Boone, Mason, Mercer, Brooke, Ohio, Wood, Lewis, Monongalia, Harrison, Randolph, Mineral, Kanawha, Jefferson, Morgan		48328	2021-12-20	2022-01-03			16.958	yes	2020-11-01
West Virginia		West Virginia	Treatment plant		NWSS_wv_Treatment plant_raw wastewater	Marshall, Boone, Mason, Mercer, Brooke, Ohio, Wood, Lewis, Monongalia, Harrison, Randolph, Mineral, Kanawha, Jefferson, Morgan		48328	2021-12-20	2022-01-03	666	83	16.958	yes	2020-11-01
West Virginia		West Virginia	Treatment plant		NWSS_wv_Treatment plant_raw wastewater	Marshall, Boone, Mason, Mercer, Brooke, Ohio, Wood, Lewis, Monongalia, Harrison, Randolph, Mineral, Kanawha, Jefferson, Morgan		48328	2021-12-21	2022-01-04	-62	82	16.745	yes	2020-11-01
West Virginia		West Virginia	Treatment plant		NWSS_wv_Treatment plant_raw wastewater	Marshall, Boone, Mason, Mercer, Brooke, Ohio, Wood, Lewis, Monongalia, Harrison, Randolph, Mineral, Kanawha, Jefferson, Morgan		48328	2021-12-21	2022-01-04	173	100	16.745	yes	2020-11-01
West Virginia		West Virginia	Treatment plant		NWSS_wv_Treatment plant_raw wastewater	Marshall, Boone, Mason, Mercer, Brooke, Ohio, Wood, Lewis, Monongalia, Harrison, Randolph, Mineral, Kanawha, Jefferson, Morgan		48328	2021-12-21	2022-01-04	-52	100	16.745	yes	2020-11-01
West Virginia		West Virginia	Treatment plant		NWSS_wv_Treatment plant_raw wastewater	Marshall, Boone, Mason, Mercer, Brooke, Ohio, Wood, Lewis, Monongalia, Harrison, Randolph, Mineral, Kanawha, Jefferson, Morgan		48328	2021-12-21	2022-01-04			16.745	yes	2020-11-01
West Virginia		West Virginia	Treatment plant		NWSS_wv_Treatment plant_raw wastewater	Marshall, Boone, Mason, Mercer, Brooke, Ohio, Wood, Lewis, Monongalia, Harrison, Randolph, Mineral, Kanawha, Jefferson, Morgan		48328	2021-12-21	2022-01-04	126	20	16.745	yes	2020-11-01
West Virginia		West Virginia	Treatment plant		NWSS_wv_Treatment plant_raw wastewater	Marshall, Boone, Mason, Mercer, Brooke, Ohio, Wood, Lewis, Monongalia, Harrison, Randolph, Mineral, Kanawha, Jefferson, Morgan		48328	2021-12-21	2022-01-04	-91	33	16.745	yes	2020-11-01
West Virginia		West Virginia	Treatment plant		NWSS_wv_Treatment plant_raw wastewater	Marshall, Boone, Mason, Mercer, Brooke, Ohio, Wood, Lewis, Monongalia, Harrison, Randolph, Mineral, Kanawha, Jefferson, Morgan		48328	2021-12-21	2022-01-04		100	16.745	yes	2020-11-01
West Virginia		West Virginia	Treatment plant		NWSS_wv_Treatment plant_raw wastewater	Marshall, Boone, Mason, Mercer, Brooke, Ohio, Wood, Lewis, Monongalia, Harrison, Randolph, Mineral, Kanawha, Jefferson, Morgan		48328	2021-12-21	2022-01-04			16.745	yes	2020-11-01
West Virginia		West Virginia	Treatment plant		NWSS_wv_Treatment plant_raw wastewater	Marshall, Boone, Mason, Mercer, Brooke, Ohio, Wood, Lewis, Monongalia, Harrison, Randolph, Mineral, Kanawha, Jefferson, Morgan		48328	2021-12-21	2022-01-04	1007	100	16.745	yes	2020-11-01
West Virginia		West Virginia	Treatment plant		NWSS_wv_Treatment plant_raw wastewater	Marshall, Boone, Mason, Mercer, Brooke, Ohio, Wood, Lewis, Monongalia, Harrison, Randolph, Mineral, Kanawha, Jefferson, Morgan		48328	2021-12-22	2022-01-05	152	33	17.222	yes	2020-11-01
West Virginia		West Virginia	Treatment plant		NWSS_wv_Treatment plant_raw wastewater	Marshall, Boone, Mason, Mercer, Brooke, Ohio, Wood, Lewis, Monongalia, Harrison, Randolph, Mineral, Kanawha, Jefferson, Morgan		48328	2021-12-22	2022-01-05	987563	50	17.222	yes	2020-11-01
West Virginia		West Virginia	Treatment plant		NWSS_wv_Treatment plant_raw wastewater	Marshall, Boone, Mason, Mercer, Brooke, Ohio, Wood, Lewis, Monongalia, Harrison, Randolph, Mineral, Kanawha, Jefferson, Morgan		48328	2021-12-22	2022-01-05	-100	100	17.222	yes	2020-11-01
West Virginia		West Virginia	Treatment plant		NWSS_wv_Treatment plant_raw wastewater	Marshall, Boone, Mason, Mercer, Brooke, Ohio, Wood, Lewis, Monongalia, Harrison, Randolph, Mineral, Kanawha, Jefferson, Morgan		48328	2021-12-22	2022-01-05	-43	100	17.222	yes	2020-11-01
West Virginia		West Virginia	Treatment plant		NWSS_wv_Treatment plant_raw wastewater	Marshall, Boone, Mason, Mercer, Brooke, Ohio, Wood, Lewis, Monongalia, Harrison, Randolph, Mineral, Kanawha, Jefferson, Morgan		48328	2021-12-22	2022-01-05	914	100	17.222	yes	2020-11-01
West Virginia		West Virginia	Treatment plant		NWSS_wv_Treatment plant_raw wastewater	Marshall, Boone, Mason, Mercer, Brooke, Ohio, Wood, Lewis, Monongalia, Harrison, Randolph, Mineral, Kanawha, Jefferson, Morgan		48328	2021-12-22	2022-01-05			17.222	yes	2020-11-01
West Virginia		West Virginia	Treatment plant		NWSS_wv_Treatment plant_raw wastewater	Marshall, Boone, Mason, Mercer, Brooke, Ohio, Wood, Lewis, Monongalia, Harrison, Randolph, Mineral, Kanawha, Jefferson, Morgan		48328	2021-12-22	2022-01-05	-68	80	17.222	yes	2020-11-01
West Virginia		West Virginia	Treatment plant		NWSS_wv_Treatment plant_raw wastewater	Marshall, Boone, Mason, Mercer, Brooke, Ohio, Wood, Lewis, Monongalia, Harrison, Randolph, Mineral, Kanawha, Jefferson, Morgan		48328	2021-12-22	2022-01-05	183	100	17.222	yes	2020-11-01
West Virginia		West Virginia	Treatment plant		NWSS_wv_Treatment plant_raw wastewater	Marshall, Boone, Mason, Mercer, Brooke, Ohio, Wood, Lewis, Monongalia, Harrison, Randolph, Mineral, Kanawha, Jefferson, Morgan		48328	2021-12-22	2022-01-05			17.222	yes	2020-11-01
West Virginia		West Virginia	Treatment plant		NWSS_wv_Treatment plant_raw wastewater	Marshall, Boone, Mason, Mercer, Brooke, Ohio, Wood, Lewis, Monongalia, Harrison, Randolph, Mineral, Kanawha, Jefferson, Morgan		48328	2021-12-23	2022-01-06			17.518	yes	2020-11-01
West Virginia		West Virginia	Treatment plant		NWSS_wv_Treatment plant_raw wastewater	Marshall, Boone, Mason, Mercer, Brooke, Ohio, Wood, Lewis, Monongalia, Harrison, Randolph, Mineral, Kanawha, Jefferson, Morgan		48328	2021-12-23	2022-01-06	836	43	17.518	yes	2020-11-01
West Virginia		West Virginia	Treatment plant		NWSS_wv_Treatment plant_raw wastewater	Marshall, Boone, Mason, Mercer, Brooke, Ohio, Wood, Lewis, Monongalia, Harrison, Randolph, Mineral, Kanawha, Jefferson, Morgan		48328	2021-12-23	2022-01-06	45430	60	17.518	yes	2020-11-01
West Virginia		West Virginia	Treatment plant		NWSS_wv_Treatment plant_raw wastewater	Marshall, Boone, Mason, Mercer, Brooke, Ohio, Wood, Lewis, Monongalia, Harrison, Randolph, Mineral, Kanawha, Jefferson, Morgan		48328	2021-12-23	2022-01-06	-100	100	17.518	yes	2020-11-01
West Virginia		West Virginia	Treatment plant		NWSS_wv_Treatment plant_raw wastewater	Marshall, Boone, Mason, Mercer, Brooke, Ohio, Wood, Lewis, Monongalia, Harrison, Randolph, Mineral, Kanawha, Jefferson, Morgan		48328	2021-12-23	2022-01-06	-68	80	17.518	yes	2020-11-01
West Virginia		West Virginia	Treatment plant		NWSS_wv_Treatment plant_raw wastewater	Marshall, Boone, Mason, Mercer, Brooke, Ohio, Wood, Lewis, Monongalia, Harrison, Randolph, Mineral, Kanawha, Jefferson, Morgan		48328	2021-12-23	2022-01-06			17.518	yes	2020-11-01
West Virginia		West Virginia	Treatment plant		NWSS_wv_Treatment plant_raw wastewater	Marshall, Boone, Mason, Mercer, Brooke, Ohio, Wood, Lewis, Monongalia, Harrison, Randolph, Mineral, Kanawha, Jefferson, Morgan		48328	2021-12-23	2022-01-06	-22	100	17.518	yes	2020-11-01
West Virginia		West Virginia	Treatment plant		NWSS_wv_Treatment plant_raw wastewater	Marshall, Boone, Mason, Mercer, Brooke, Ohio, Wood, Lewis, Monongalia, Harrison, Randolph, Mineral, Kanawha, Jefferson, Morgan		48328	2021-12-23	2022-01-06	309	100	17.518	yes	2020-11-01
West Virginia		West Virginia	Treatment plant		NWSS_wv_Treatment plant_raw wastewater	Marshall, Boone, Mason, Mercer, Brooke, Ohio, Wood, Lewis, Monongalia, Harrison, Randolph, Mineral, Kanawha, Jefferson, Morgan		48328	2021-12-23	2022-01-06	2002	100	17.518	yes	2020-11-01
West Virginia		West Virginia	Treatment plant		NWSS_wv_Treatment plant_raw wastewater	Marshall, Boone, Mason, Mercer, Brooke, Ohio, Wood, Lewis, Monongalia, Harrison, Randolph, Mineral, Kanawha, Jefferson, Morgan		48328	2021-12-24	2022-01-07	-100	100	18.339	yes	2020-11-01
West Virginia		West Virginia	Treatment plant		NWSS_wv_Treatment plant_raw wastewater	Marshall, Boone, Mason, Mercer, Brooke, Ohio, Wood, Lewis, Monongalia, Harrison, Randolph, Mineral, Kanawha, Jefferson, Morgan		48328	2021-12-24	2022-01-07	-68	80	18.339	yes	2020-11-01
West Virginia		West Virginia	Treatment plant		NWSS_wv_Treatment plant_raw wastewater	Marshall, Boone, Mason, Mercer, Brooke, Ohio, Wood, Lewis, Monongalia, Harrison, Randolph, Mineral, Kanawha, Jefferson, Morgan		48328	2021-12-24	2022-01-07	-46	100	18.339	yes	2020-11-01
West Virginia		West Virginia	Treatment plant		NWSS_wv_Treatment plant_raw wastewater	Marshall, Boone, Mason, Mercer, Brooke, Ohio, Wood, Lewis, Monongalia, Harrison, Randolph, Mineral, Kanawha, Jefferson, Morgan		48328	2021-12-24	2022-01-07			18.339	yes	2020-11-01
West Virginia		West Virginia	Treatment plant		NWSS_wv_Treatment plant_raw wastewater	Marshall, Boone, Mason, Mercer, Brooke, Ohio, Wood, Lewis, Monongalia, Harrison, Randolph, Mineral, Kanawha, Jefferson, Morgan		48328	2021-12-24	2022-01-07	836	43	18.339	yes	2020-11-01
West Virginia		West Virginia	Treatment plant		NWSS_wv_Treatment plant_raw wastewater	Marshall, Boone, Mason, Mercer, Brooke, Ohio, Wood, Lewis, Monongalia, Harrison, Randolph, Mineral, Kanawha, Jefferson, Morgan		48328	2021-12-24	2022-01-07	2314113	67	18.339	yes	2020-11-01
West Virginia		West Virginia	Treatment plant		NWSS_wv_Treatment plant_raw wastewater	Marshall, Boone, Mason, Mercer, Brooke, Ohio, Wood, Lewis, Monongalia, Harrison, Randolph, Mineral, Kanawha, Jefferson, Morgan		48328	2021-12-24	2022-01-07	405	100	18.339	yes	2020-11-01
West Virginia		West Virginia	Treatment plant		NWSS_wv_Treatment plant_raw wastewater	Marshall, Boone, Mason, Mercer, Brooke, Ohio, Wood, Lewis, Monongalia, Harrison, Randolph, Mineral, Kanawha, Jefferson, Morgan		48328	2021-12-24	2022-01-07			18.339	yes	2020-11-01
West Virginia		West Virginia	Treatment plant		NWSS_wv_Treatment plant_raw wastewater	Marshall, Boone, Mason, Mercer, Brooke, Ohio, Wood, Lewis, Monongalia, Harrison, Randolph, Mineral, Kanawha, Jefferson, Morgan		48328	2021-12-24	2022-01-07	2002	100	18.339	yes	2020-11-01
West Virginia		West Virginia	Treatment plant		NWSS_wv_Treatment plant_raw wastewater	Marshall, Boone, Mason, Mercer, Brooke, Ohio, Wood, Lewis, Monongalia, Harrison, Randolph, Mineral, Kanawha, Jefferson, Morgan		48328	2021-12-25	2022-01-08			19.19	yes	2020-11-01
West Virginia		West Virginia	Treatment plant		NWSS_wv_Treatment plant_raw wastewater	Marshall, Boone, Mason, Mercer, Brooke, Ohio, Wood, Lewis, Monongalia, Harrison, Randolph, Mineral, Kanawha, Jefferson, Morgan		48328	2021-12-25	2022-01-08	4564017	71	19.19	yes	2020-11-01
West Virginia		West Virginia	Treatment plant		NWSS_wv_Treatment plant_raw wastewater	Marshall, Boone, Mason, Mercer, Brooke, Ohio, Wood, Lewis, Monongalia, Harrison, Randolph, Mineral, Kanawha, Jefferson, Morgan		48328	2021-12-25	2022-01-08	-100	100	19.19	yes	2020-11-01
West Virginia		West Virginia	Treatment plant		NWSS_wv_Treatment plant_raw wastewater	Marshall, Boone, Mason, Mercer, Brooke, Ohio, Wood, Lewis, Monongalia, Harrison, Randolph, Mineral, Kanawha, Jefferson, Morgan		48328	2021-12-25	2022-01-08	-46	100	19.19	yes	2020-11-01
West Virginia		West Virginia	Treatment plant		NWSS_wv_Treatment plant_raw wastewater	Marshall, Boone, Mason, Mercer, Brooke, Ohio, Wood, Lewis, Monongalia, Harrison, Randolph, Mineral, Kanawha, Jefferson, Morgan		48328	2021-12-25	2022-01-08	2002	100	19.19	yes	2020-11-01
West Virginia		West Virginia	Treatment plant		NWSS_wv_Treatment plant_raw wastewater	Marshall, Boone, Mason, Mercer, Brooke, Ohio, Wood, Lewis, Monongalia, Harrison, Randolph, Mineral, Kanawha, Jefferson, Morgan		48328	2021-12-25	2022-01-08	836	43	19.19	yes	2020-11-01
West Virginia		West Virginia	Treatment plant		NWSS_wv_Treatment plant_raw wastewater	Marshall, Boone, Mason, Mercer, Brooke, Ohio, Wood, Lewis, Monongalia, Harrison, Randolph, Mineral, Kanawha, Jefferson, Morgan		48328	2021-12-25	2022-01-08	-43	80	19.19	yes	2020-11-01
West Virginia		West Virginia	Treatment plant		NWSS_wv_Treatment plant_raw wastewater	Marshall, Boone, Mason, Mercer, Brooke, Ohio, Wood, Lewis, Monongalia, Harrison, Randolph, Mineral, Kanawha, Jefferson, Morgan		48328	2021-12-25	2022-01-08	384	100	19.19	yes	2020-11-01
West Virginia		West Virginia	Treatment plant		NWSS_wv_Treatment plant_raw wastewater	Marshall, Boone, Mason, Mercer, Brooke, Ohio, Wood, Lewis, Monongalia, Harrison, Randolph, Mineral, Kanawha, Jefferson, Morgan		48328	2021-12-25	2022-01-08			19.19	yes	2020-11-01
West Virginia		West Virginia	Treatment plant		NWSS_wv_Treatment plant_raw wastewater	Marshall, Boone, Mason, Mercer, Brooke, Ohio, Wood, Lewis, Monongalia, Harrison, Randolph, Mineral, Kanawha, Jefferson, Morgan		48328	2021-12-26	2022-01-09			20.197	yes	2020-11-01
West Virginia		West Virginia	Treatment plant		NWSS_wv_Treatment plant_raw wastewater	Marshall, Boone, Mason, Mercer, Brooke, Ohio, Wood, Lewis, Monongalia, Harrison, Randolph, Mineral, Kanawha, Jefferson, Morgan		48328	2021-12-26	2022-01-09	1988877	75	20.197	yes	2020-11-01
West Virginia		West Virginia	Treatment plant		NWSS_wv_Treatment plant_raw wastewater	Marshall, Boone, Mason, Mercer, Brooke, Ohio, Wood, Lewis, Monongalia, Harrison, Randolph, Mineral, Kanawha, Jefferson, Morgan		48328	2021-12-26	2022-01-09	-26	80	20.197	yes	2020-11-01
West Virginia		West Virginia	Treatment plant		NWSS_wv_Treatment plant_raw wastewater	Marshall, Boone, Mason, Mercer, Brooke, Ohio, Wood, Lewis, Monongalia, Harrison, Randolph, Mineral, Kanawha, Jefferson, Morgan		48328	2021-12-26	2022-01-09	563	100	20.197	yes	2020-11-01
West Virginia		West Virginia	Treatment plant		NWSS_wv_Treatment plant_raw wastewater	Marshall, Boone, Mason, Mercer, Brooke, Ohio, Wood, Lewis, Monongalia, Harrison, Randolph, Mineral, Kanawha, Jefferson, Morgan		48328	2021-12-26	2022-01-09			20.197	yes	2020-11-01
West Virginia		West Virginia	Treatment plant		NWSS_wv_Treatment plant_raw wastewater	Marshall, Boone, Mason, Mercer, Brooke, Ohio, Wood, Lewis, Monongalia, Harrison, Randolph, Mineral, Kanawha, Jefferson, Morgan		48328	2021-12-26	2022-01-09	-47	100	20.197	yes	2020-11-01
West Virginia		West Virginia	Treatment plant		NWSS_wv_Treatment plant_raw wastewater	Marshall, Boone, Mason, Mercer, Brooke, Ohio, Wood, Lewis, Monongalia, Harrison, Randolph, Mineral, Kanawha, Jefferson, Morgan		48328	2021-12-26	2022-01-09	2134	50	20.197	yes	2020-11-01
West Virginia		West Virginia	Treatment plant		NWSS_wv_Treatment plant_raw wastewater	Marshall, Boone, Mason, Mercer, Brooke, Ohio, Wood, Lewis, Monongalia, Harrison, Randolph, Mineral, Kanawha, Jefferson, Morgan		48328	2021-12-26	2022-01-09	-100	100	20.197	yes	2020-11-01
West Virginia		West Virginia	Treatment plant		NWSS_wv_Treatment plant_raw wastewater	Marshall, Boone, Mason, Mercer, Brooke, Ohio, Wood, Lewis, Monongalia, Harrison, Randolph, Mineral, Kanawha, Jefferson, Morgan		48328	2021-12-26	2022-01-09	2002	100	20.197	yes	2020-11-01
West Virginia		West Virginia	Treatment plant		NWSS_wv_Treatment plant_raw wastewater	Marshall, Boone, Mason, Mercer, Brooke, Ohio, Wood, Lewis, Monongalia, Harrison, Randolph, Mineral, Kanawha, Jefferson, Morgan		48328	2021-12-27	2022-01-10			22.109	yes	2020-11-01
West Virginia		West Virginia	Treatment plant		NWSS_wv_Treatment plant_raw wastewater	Marshall, Boone, Mason, Mercer, Brooke, Ohio, Wood, Lewis, Monongalia, Harrison, Randolph, Mineral, Kanawha, Jefferson, Morgan		48328	2021-12-27	2022-01-10	-35	80	22.109	yes	2020-11-01
West Virginia		West Virginia	Treatment plant		NWSS_wv_Treatment plant_raw wastewater	Marshall, Boone, Mason, Mercer, Brooke, Ohio, Wood, Lewis, Monongalia, Harrison, Randolph, Mineral, Kanawha, Jefferson, Morgan		48328	2021-12-27	2022-01-10	1676	100	22.109	yes	2020-11-01
West Virginia		West Virginia	Treatment plant		NWSS_wv_Treatment plant_raw wastewater	Marshall, Boone, Mason, Mercer, Brooke, Ohio, Wood, Lewis, Monongalia, Harrison, Randolph, Mineral, Kanawha, Jefferson, Morgan		48328	2021-12-27	2022-01-10	2603	56	22.109	yes	2020-11-01
West Virginia		West Virginia	Treatment plant		NWSS_wv_Treatment plant_raw wastewater	Marshall, Boone, Mason, Mercer, Brooke, Ohio, Wood, Lewis, Monongalia, Harrison, Randolph, Mineral, Kanawha, Jefferson, Morgan		48328	2021-12-27	2022-01-10	512094	78	22.109	yes	2020-11-01
West Virginia		West Virginia	Treatment plant		NWSS_wv_Treatment plant_raw wastewater	Marshall, Boone, Mason, Mercer, Brooke, Ohio, Wood, Lewis, Monongalia, Harrison, Randolph, Mineral, Kanawha, Jefferson, Morgan		48328	2021-12-27	2022-01-10	-100	100	22.109	yes	2020-11-01
West Virginia		West Virginia	Treatment plant		NWSS_wv_Treatment plant_raw wastewater	Marshall, Boone, Mason, Mercer, Brooke, Ohio, Wood, Lewis, Monongalia, Harrison, Randolph, Mineral, Kanawha, Jefferson, Morgan		48328	2021-12-27	2022-01-10	256	100	22.109	yes	2020-11-01
West Virginia		West Virginia	Treatment plant		NWSS_wv_Treatment plant_raw wastewater	Marshall, Boone, Mason, Mercer, Brooke, Ohio, Wood, Lewis, Monongalia, Harrison, Randolph, Mineral, Kanawha, Jefferson, Morgan		48328	2021-12-27	2022-01-10			22.109	yes	2020-11-01
West Virginia		West Virginia	Treatment plant		NWSS_wv_Treatment plant_raw wastewater	Marshall, Boone, Mason, Mercer, Brooke, Ohio, Wood, Lewis, Monongalia, Harrison, Randolph, Mineral, Kanawha, Jefferson, Morgan		48328	2021-12-27	2022-01-10	2	100	22.109	yes	2020-11-01
West Virginia		West Virginia	Treatment plant		NWSS_wv_Treatment plant_raw wastewater	Marshall, Boone, Mason, Mercer, Brooke, Ohio, Wood, Lewis, Monongalia, Harrison, Randolph, Mineral, Kanawha, Jefferson, Morgan		48328	2021-12-28	2022-01-11	1977	60	23.597	yes	2020-11-01
West Virginia		West Virginia	Treatment plant		NWSS_wv_Treatment plant_raw wastewater	Marshall, Boone, Mason, Mercer, Brooke, Ohio, Wood, Lewis, Monongalia, Harrison, Randolph, Mineral, Kanawha, Jefferson, Morgan		48328	2021-12-28	2022-01-11	220679	80	23.597	yes	2020-11-01
West Virginia		West Virginia	Treatment plant		NWSS_wv_Treatment plant_raw wastewater	Marshall, Boone, Mason, Mercer, Brooke, Ohio, Wood, Lewis, Monongalia, Harrison, Randolph, Mineral, Kanawha, Jefferson, Morgan		48328	2021-12-28	2022-01-11	157	80	23.597	yes	2020-11-01
West Virginia		West Virginia	Treatment plant		NWSS_wv_Treatment plant_raw wastewater	Marshall, Boone, Mason, Mercer, Brooke, Ohio, Wood, Lewis, Monongalia, Harrison, Randolph, Mineral, Kanawha, Jefferson, Morgan		48328	2021-12-28	2022-01-11			23.597	yes	2020-11-01
West Virginia		West Virginia	Treatment plant		NWSS_wv_Treatment plant_raw wastewater	Marshall, Boone, Mason, Mercer, Brooke, Ohio, Wood, Lewis, Monongalia, Harrison, Randolph, Mineral, Kanawha, Jefferson, Morgan		48328	2021-12-28	2022-01-11	233	100	23.597	yes	2020-11-01
West Virginia		West Virginia	Treatment plant		NWSS_wv_Treatment plant_raw wastewater	Marshall, Boone, Mason, Mercer, Brooke, Ohio, Wood, Lewis, Monongalia, Harrison, Randolph, Mineral, Kanawha, Jefferson, Morgan		48328	2021-12-28	2022-01-11	2814	100	23.597	yes	2020-11-01
West Virginia		West Virginia	Treatment plant		NWSS_wv_Treatment plant_raw wastewater	Marshall, Boone, Mason, Mercer, Brooke, Ohio, Wood, Lewis, Monongalia, Harrison, Randolph, Mineral, Kanawha, Jefferson, Morgan		48328	2021-12-28	2022-01-11			23.597	yes	2020-11-01
West Virginia		West Virginia	Treatment plant		NWSS_wv_Treatment plant_raw wastewater	Marshall, Boone, Mason, Mercer, Brooke, Ohio, Wood, Lewis, Monongalia, Harrison, Randolph, Mineral, Kanawha, Jefferson, Morgan		48328	2021-12-28	2022-01-11	-94	100	23.597	yes	2020-11-01
West Virginia		West Virginia	Treatment plant		NWSS_wv_Treatment plant_raw wastewater	Marshall, Boone, Mason, Mercer, Brooke, Ohio, Wood, Lewis, Monongalia, Harrison, Randolph, Mineral, Kanawha, Jefferson, Morgan		48328	2021-12-28	2022-01-11	149	100	23.597	yes	2020-11-01
West Virginia		West Virginia	Treatment plant		NWSS_wv_Treatment plant_raw wastewater	Marshall, Boone, Mason, Mercer, Brooke, Ohio, Wood, Lewis, Monongalia, Harrison, Randolph, Mineral, Kanawha, Jefferson, Morgan		48328	2021-12-29	2022-01-12			25.319	yes	2020-11-01
West Virginia		West Virginia	Treatment plant		NWSS_wv_Treatment plant_raw wastewater	Marshall, Boone, Mason, Mercer, Brooke, Ohio, Wood, Lewis, Monongalia, Harrison, Randolph, Mineral, Kanawha, Jefferson, Morgan		48328	2021-12-29	2022-01-12	1111	64	25.319	yes	2020-11-01
West Virginia		West Virginia	Treatment plant		NWSS_wv_Treatment plant_raw wastewater	Marshall, Boone, Mason, Mercer, Brooke, Ohio, Wood, Lewis, Monongalia, Harrison, Randolph, Mineral, Kanawha, Jefferson, Morgan		48328	2021-12-29	2022-01-12	209	100	25.319	yes	2020-11-01
West Virginia		West Virginia	Treatment plant		NWSS_wv_Treatment plant_raw wastewater	Marshall, Boone, Mason, Mercer, Brooke, Ohio, Wood, Lewis, Monongalia, Harrison, Randolph, Mineral, Kanawha, Jefferson, Morgan		48328	2021-12-29	2022-01-12	157	80	25.319	yes	2020-11-01
West Virginia		West Virginia	Treatment plant		NWSS_wv_Treatment plant_raw wastewater	Marshall, Boone, Mason, Mercer, Brooke, Ohio, Wood, Lewis, Monongalia, Harrison, Randolph, Mineral, Kanawha, Jefferson, Morgan		48328	2021-12-29	2022-01-12			25.319	yes	2020-11-01
West Virginia		West Virginia	Treatment plant		NWSS_wv_Treatment plant_raw wastewater	Marshall, Boone, Mason, Mercer, Brooke, Ohio, Wood, Lewis, Monongalia, Harrison, Randolph, Mineral, Kanawha, Jefferson, Morgan		48328	2021-12-29	2022-01-12	682	100	25.319	yes	2020-11-01
West Virginia		West Virginia	Treatment plant		NWSS_wv_Treatment plant_raw wastewater	Marshall, Boone, Mason, Mercer, Brooke, Ohio, Wood, Lewis, Monongalia, Harrison, Randolph, Mineral, Kanawha, Jefferson, Morgan		48328	2021-12-29	2022-01-12	1796	100	25.319	yes	2020-11-01
West Virginia		West Virginia	Treatment plant		NWSS_wv_Treatment plant_raw wastewater	Marshall, Boone, Mason, Mercer, Brooke, Ohio, Wood, Lewis, Monongalia, Harrison, Randolph, Mineral, Kanawha, Jefferson, Morgan		48328	2021-12-29	2022-01-12	220679	80	25.319	yes	2020-11-01
West Virginia		West Virginia	Treatment plant		NWSS_wv_Treatment plant_raw wastewater	Marshall, Boone, Mason, Mercer, Brooke, Ohio, Wood, Lewis, Monongalia, Harrison, Randolph, Mineral, Kanawha, Jefferson, Morgan		48328	2021-12-29	2022-01-12	219	100	25.319	yes	2020-11-01
West Virginia		West Virginia	Treatment plant		NWSS_wv_Treatment plant_raw wastewater	Marshall, Boone, Mason, Mercer, Brooke, Ohio, Wood, Lewis, Monongalia, Harrison, Randolph, Mineral, Kanawha, Jefferson, Morgan		48328	2021-12-30	2022-01-13			27.333	yes	2020-11-01
West Virginia		West Virginia	Treatment plant		NWSS_wv_Treatment plant_raw wastewater	Marshall, Boone, Mason, Mercer, Brooke, Ohio, Wood, Lewis, Monongalia, Harrison, Randolph, Mineral, Kanawha, Jefferson, Morgan		48328	2021-12-30	2022-01-13	1615	70	27.333	yes	2020-11-01
West Virginia		West Virginia	Treatment plant		NWSS_wv_Treatment plant_raw wastewater	Marshall, Boone, Mason, Mercer, Brooke, Ohio, Wood, Lewis, Monongalia, Harrison, Randolph, Mineral, Kanawha, Jefferson, Morgan		48328	2021-12-30	2022-01-13	1091	100	27.333	yes	2020-11-01
West Virginia		West Virginia	Treatment plant		NWSS_wv_Treatment plant_raw wastewater	Marshall, Boone, Mason, Mercer, Brooke, Ohio, Wood, Lewis, Monongalia, Harrison, Randolph, Mineral, Kanawha, Jefferson, Morgan		48328	2021-12-30	2022-01-13	247	100	27.333	yes	2020-11-01
West Virginia		West Virginia	Treatment plant		NWSS_wv_Treatment plant_raw wastewater	Marshall, Boone, Mason, Mercer, Brooke, Ohio, Wood, Lewis, Monongalia, Harrison, Randolph, Mineral, Kanawha, Jefferson, Morgan		48328	2021-12-30	2022-01-13	2379	100	27.333	yes	2020-11-01
West Virginia		West Virginia	Treatment plant		NWSS_wv_Treatment plant_raw wastewater	Marshall, Boone, Mason, Mercer, Brooke, Ohio, Wood, Lewis, Monongalia, Harrison, Randolph, Mineral, Kanawha, Jefferson, Morgan		48328	2021-12-30	2022-01-13	1294	100	27.333	yes	2020-11-01
West Virginia		West Virginia	Treatment plant		NWSS_wv_Treatment plant_raw wastewater	Marshall, Boone, Mason, Mercer, Brooke, Ohio, Wood, Lewis, Monongalia, Harrison, Randolph, Mineral, Kanawha, Jefferson, Morgan		48328	2021-12-30	2022-01-13	135225	82	27.333	yes	2020-11-01
West Virginia		West Virginia	Treatment plant		NWSS_wv_Treatment plant_raw wastewater	Marshall, Boone, Mason, Mercer, Brooke, Ohio, Wood, Lewis, Monongalia, Harrison, Randolph, Mineral, Kanawha, Jefferson, Morgan		48328	2021-12-30	2022-01-13	157	80	27.333	yes	2020-11-01
West Virginia		West Virginia	Treatment plant		NWSS_wv_Treatment plant_raw wastewater	Marshall, Boone, Mason, Mercer, Brooke, Ohio, Wood, Lewis, Monongalia, Harrison, Randolph, Mineral, Kanawha, Jefferson, Morgan		48328	2021-12-30	2022-01-13			27.333	yes	2020-11-01
West Virginia		West Virginia	Treatment plant		NWSS_wv_Treatment plant_raw wastewater	Marshall, Boone, Mason, Mercer, Brooke, Ohio, Wood, Lewis, Monongalia, Harrison, Randolph, Mineral, Kanawha, Jefferson, Morgan		48328	2021-12-31	2022-01-14			28.108	yes	2020-11-01
West Virginia		West Virginia	Treatment plant		NWSS_wv_Treatment plant_raw wastewater	Marshall, Boone, Mason, Mercer, Brooke, Ohio, Wood, Lewis, Monongalia, Harrison, Randolph, Mineral, Kanawha, Jefferson, Morgan		48328	2021-12-31	2022-01-14	1732	78	28.108	yes	2020-11-01
West Virginia		West Virginia	Treatment plant		NWSS_wv_Treatment plant_raw wastewater	Marshall, Boone, Mason, Mercer, Brooke, Ohio, Wood, Lewis, Monongalia, Harrison, Randolph, Mineral, Kanawha, Jefferson, Morgan		48328	2021-12-31	2022-01-14	135225	82	28.108	yes	2020-11-01
West Virginia		West Virginia	Treatment plant		NWSS_wv_Treatment plant_raw wastewater	Marshall, Boone, Mason, Mercer, Brooke, Ohio, Wood, Lewis, Monongalia, Harrison, Randolph, Mineral, Kanawha, Jefferson, Morgan		48328	2021-12-31	2022-01-14	2285	80	28.108	yes	2020-11-01
West Virginia		West Virginia	Treatment plant		NWSS_wv_Treatment plant_raw wastewater	Marshall, Boone, Mason, Mercer, Brooke, Ohio, Wood, Lewis, Monongalia, Harrison, Randolph, Mineral, Kanawha, Jefferson, Morgan		48328	2021-12-31	2022-01-14			28.108	yes	2020-11-01
West Virginia		West Virginia	Treatment plant		NWSS_wv_Treatment plant_raw wastewater	Marshall, Boone, Mason, Mercer, Brooke, Ohio, Wood, Lewis, Monongalia, Harrison, Randolph, Mineral, Kanawha, Jefferson, Morgan		48328	2021-12-31	2022-01-14	10426	100	28.108	yes	2020-11-01
West Virginia		West Virginia	Treatment plant		NWSS_wv_Treatment plant_raw wastewater	Marshall, Boone, Mason, Mercer, Brooke, Ohio, Wood, Lewis, Monongalia, Harrison, Randolph, Mineral, Kanawha, Jefferson, Morgan		48328	2021-12-31	2022-01-14	1091	100	28.108	yes	2020-11-01
West Virginia		West Virginia	Treatment plant		NWSS_wv_Treatment plant_raw wastewater	Marshall, Boone, Mason, Mercer, Brooke, Ohio, Wood, Lewis, Monongalia, Harrison, Randolph, Mineral, Kanawha, Jefferson, Morgan		48328	2021-12-31	2022-01-14	826	100	28.108	yes	2020-11-01
West Virginia		West Virginia	Treatment plant		NWSS_wv_Treatment plant_raw wastewater	Marshall, Boone, Mason, Mercer, Brooke, Ohio, Wood, Lewis, Monongalia, Harrison, Randolph, Mineral, Kanawha, Jefferson, Morgan		48328	2021-12-31	2022-01-14	485	100	28.108	yes	2020-11-01
West Virginia		West Virginia	Treatment plant		NWSS_wv_Treatment plant_raw wastewater	Marshall, Boone, Mason, Mercer, Brooke, Ohio, Wood, Lewis, Monongalia, Harrison, Randolph, Mineral, Kanawha, Jefferson, Morgan		48328	2022-01-01	2022-01-15	135225	82	29.431	yes	2020-11-01
West Virginia		West Virginia	Treatment plant		NWSS_wv_Treatment plant_raw wastewater	Marshall, Boone, Mason, Mercer, Brooke, Ohio, Wood, Lewis, Monongalia, Harrison, Randolph, Mineral, Kanawha, Jefferson, Morgan		48328	2022-01-01	2022-01-15	1091	100	29.431	yes	2020-11-01
West Virginia		West Virginia	Treatment plant		NWSS_wv_Treatment plant_raw wastewater	Marshall, Boone, Mason, Mercer, Brooke, Ohio, Wood, Lewis, Monongalia, Harrison, Randolph, Mineral, Kanawha, Jefferson, Morgan		48328	2022-01-01	2022-01-15	195	100	29.431	yes	2020-11-01
West Virginia		West Virginia	Treatment plant		NWSS_wv_Treatment plant_raw wastewater	Marshall, Boone, Mason, Mercer, Brooke, Ohio, Wood, Lewis, Monongalia, Harrison, Randolph, Mineral, Kanawha, Jefferson, Morgan		48328	2022-01-01	2022-01-15			29.431	yes	2020-11-01
West Virginia		West Virginia	Treatment plant		NWSS_wv_Treatment plant_raw wastewater	Marshall, Boone, Mason, Mercer, Brooke, Ohio, Wood, Lewis, Monongalia, Harrison, Randolph, Mineral, Kanawha, Jefferson, Morgan		48328	2022-01-01	2022-01-15			29.431	yes	2020-11-01
West Virginia		West Virginia	Treatment plant		NWSS_wv_Treatment plant_raw wastewater	Marshall, Boone, Mason, Mercer, Brooke, Ohio, Wood, Lewis, Monongalia, Harrison, Randolph, Mineral, Kanawha, Jefferson, Morgan		48328	2022-01-01	2022-01-15	1732	78	29.431	yes	2020-11-01
West Virginia		West Virginia	Treatment plant		NWSS_wv_Treatment plant_raw wastewater	Marshall, Boone, Mason, Mercer, Brooke, Ohio, Wood, Lewis, Monongalia, Harrison, Randolph, Mineral, Kanawha, Jefferson, Morgan		48328	2022-01-01	2022-01-15	5608	80	29.431	yes	2020-11-01
West Virginia		West Virginia	Treatment plant		NWSS_wv_Treatment plant_raw wastewater	Marshall, Boone, Mason, Mercer, Brooke, Ohio, Wood, Lewis, Monongalia, Harrison, Randolph, Mineral, Kanawha, Jefferson, Morgan		48328	2022-01-01	2022-01-15	10426	100	29.431	yes	2020-11-01
West Virginia		West Virginia	Treatment plant		NWSS_wv_Treatment plant_raw wastewater	Marshall, Boone, Mason, Mercer, Brooke, Ohio, Wood, Lewis, Monongalia, Harrison, Randolph, Mineral, Kanawha, Jefferson, Morgan		48328	2022-01-01	2022-01-15	485	100	29.431	yes	2020-11-01
West Virginia		West Virginia	Treatment plant		NWSS_wv_Treatment plant_raw wastewater	Marshall, Boone, Mason, Mercer, Brooke, Ohio, Wood, Lewis, Monongalia, Harrison, Randolph, Mineral, Kanawha, Jefferson, Morgan		48328	2022-01-02	2022-01-16	135225	82	30.939	yes	2020-11-01
West Virginia		West Virginia	Treatment plant		NWSS_wv_Treatment plant_raw wastewater	Marshall, Boone, Mason, Mercer, Brooke, Ohio, Wood, Lewis, Monongalia, Harrison, Randolph, Mineral, Kanawha, Jefferson, Morgan		48328	2022-01-02	2022-01-16	1091	100	30.939	yes	2020-11-01
West Virginia		West Virginia	Treatment plant		NWSS_wv_Treatment plant_raw wastewater	Marshall, Boone, Mason, Mercer, Brooke, Ohio, Wood, Lewis, Monongalia, Harrison, Randolph, Mineral, Kanawha, Jefferson, Morgan		48328	2022-01-02	2022-01-16	152	100	30.939	yes	2020-11-01
West Virginia		West Virginia	Treatment plant		NWSS_wv_Treatment plant_raw wastewater	Marshall, Boone, Mason, Mercer, Brooke, Ohio, Wood, Lewis, Monongalia, Harrison, Randolph, Mineral, Kanawha, Jefferson, Morgan		48328	2022-01-02	2022-01-16			30.939	yes	2020-11-01
West Virginia		West Virginia	Treatment plant		NWSS_wv_Treatment plant_raw wastewater	Marshall, Boone, Mason, Mercer, Brooke, Ohio, Wood, Lewis, Monongalia, Harrison, Randolph, Mineral, Kanawha, Jefferson, Morgan		48328	2022-01-02	2022-01-16	485	100	30.939	yes	2020-11-01
West Virginia		West Virginia	Treatment plant		NWSS_wv_Treatment plant_raw wastewater	Marshall, Boone, Mason, Mercer, Brooke, Ohio, Wood, Lewis, Monongalia, Harrison, Randolph, Mineral, Kanawha, Jefferson, Morgan		48328	2022-01-02	2022-01-16			30.939	yes	2020-11-01
West Virginia		West Virginia	Treatment plant		NWSS_wv_Treatment plant_raw wastewater	Marshall, Boone, Mason, Mercer, Brooke, Ohio, Wood, Lewis, Monongalia, Harrison, Randolph, Mineral, Kanawha, Jefferson, Morgan		48328	2022-01-02	2022-01-16	1732	78	30.939	yes	2020-11-01
West Virginia		West Virginia	Treatment plant		NWSS_wv_Treatment plant_raw wastewater	Marshall, Boone, Mason, Mercer, Brooke, Ohio, Wood, Lewis, Monongalia, Harrison, Randolph, Mineral, Kanawha, Jefferson, Morgan		48328	2022-01-02	2022-01-16	6291	90	30.939	yes	2020-11-01
West Virginia		West Virginia	Treatment plant		NWSS_wv_Treatment plant_raw wastewater	Marshall, Boone, Mason, Mercer, Brooke, Ohio, Wood, Lewis, Monongalia, Harrison, Randolph, Mineral, Kanawha, Jefferson, Morgan		48328	2022-01-02	2022-01-16	3137	100	30.939	yes	2020-11-01
West Virginia		West Virginia	Treatment plant		NWSS_wv_Treatment plant_raw wastewater	Marshall, Boone, Mason, Mercer, Brooke, Ohio, Wood, Lewis, Monongalia, Harrison, Randolph, Mineral, Kanawha, Jefferson, Morgan		48328	2022-01-03	2022-01-17	1635	100	35.167	yes	2020-11-01
West Virginia		West Virginia	Treatment plant		NWSS_wv_Treatment plant_raw wastewater	Marshall, Boone, Mason, Mercer, Brooke, Ohio, Wood, Lewis, Monongalia, Harrison, Randolph, Mineral, Kanawha, Jefferson, Morgan		48328	2022-01-03	2022-01-17	1032	100	35.167	yes	2020-11-01
West Virginia		West Virginia	Treatment plant		NWSS_wv_Treatment plant_raw wastewater	Marshall, Boone, Mason, Mercer, Brooke, Ohio, Wood, Lewis, Monongalia, Harrison, Randolph, Mineral, Kanawha, Jefferson, Morgan		48328	2022-01-03	2022-01-17			35.167	yes	2020-11-01
West Virginia		West Virginia	Treatment plant		NWSS_wv_Treatment plant_raw wastewater	Marshall, Boone, Mason, Mercer, Brooke, Ohio, Wood, Lewis, Monongalia, Harrison, Randolph, Mineral, Kanawha, Jefferson, Morgan		48328	2022-01-03	2022-01-17	1963	88	35.167	yes	2020-11-01
West Virginia		West Virginia	Treatment plant		NWSS_wv_Treatment plant_raw wastewater	Marshall, Boone, Mason, Mercer, Brooke, Ohio, Wood, Lewis, Monongalia, Harrison, Randolph, Mineral, Kanawha, Jefferson, Morgan		48328	2022-01-03	2022-01-17	13350	91	35.167	yes	2020-11-01
West Virginia		West Virginia	Treatment plant		NWSS_wv_Treatment plant_raw wastewater	Marshall, Boone, Mason, Mercer, Brooke, Ohio, Wood, Lewis, Monongalia, Harrison, Randolph, Mineral, Kanawha, Jefferson, Morgan		48328	2022-01-03	2022-01-17	1091	100	35.167	yes	2020-11-01
West Virginia		West Virginia	Treatment plant		NWSS_wv_Treatment plant_raw wastewater	Marshall, Boone, Mason, Mercer, Brooke, Ohio, Wood, Lewis, Monongalia, Harrison, Randolph, Mineral, Kanawha, Jefferson, Morgan		48328	2022-01-03	2022-01-17	7566	100	35.167	yes	2020-11-01
West Virginia		West Virginia	Treatment plant		NWSS_wv_Treatment plant_raw wastewater	Marshall, Boone, Mason, Mercer, Brooke, Ohio, Wood, Lewis, Monongalia, Harrison, Randolph, Mineral, Kanawha, Jefferson, Morgan		48328	2022-01-03	2022-01-17	533	100	35.167	yes	2020-11-01
West Virginia		West Virginia	Treatment plant		NWSS_wv_Treatment plant_raw wastewater	Marshall, Boone, Mason, Mercer, Brooke, Ohio, Wood, Lewis, Monongalia, Harrison, Randolph, Mineral, Kanawha, Jefferson, Morgan		48328	2022-01-03	2022-01-17			35.167	yes	2020-11-01
West Virginia		West Virginia	Treatment plant		NWSS_wv_Treatment plant_raw wastewater	Marshall, Boone, Mason, Mercer, Brooke, Ohio, Wood, Lewis, Monongalia, Harrison, Randolph, Mineral, Kanawha, Jefferson, Morgan		48328	2022-01-04	2022-01-18			41.4	yes	2020-11-01
West Virginia		West Virginia	Treatment plant		NWSS_wv_Treatment plant_raw wastewater	Marshall, Boone, Mason, Mercer, Brooke, Ohio, Wood, Lewis, Monongalia, Harrison, Randolph, Mineral, Kanawha, Jefferson, Morgan		48328	2022-01-04	2022-01-18	9594	100	41.4	yes	2020-11-01
West Virginia		West Virginia	Treatment plant		NWSS_wv_Treatment plant_raw wastewater	Marshall, Boone, Mason, Mercer, Brooke, Ohio, Wood, Lewis, Monongalia, Harrison, Randolph, Mineral, Kanawha, Jefferson, Morgan		48328	2022-01-04	2022-01-18	1075	100	41.4	yes	2020-11-01
West Virginia		West Virginia	Treatment plant		NWSS_wv_Treatment plant_raw wastewater	Marshall, Boone, Mason, Mercer, Brooke, Ohio, Wood, Lewis, Monongalia, Harrison, Randolph, Mineral, Kanawha, Jefferson, Morgan		48328	2022-01-04	2022-01-18			41.4	yes	2020-11-01
West Virginia		West Virginia	Treatment plant		NWSS_wv_Treatment plant_raw wastewater	Marshall, Boone, Mason, Mercer, Brooke, Ohio, Wood, Lewis, Monongalia, Harrison, Randolph, Mineral, Kanawha, Jefferson, Morgan		48328	2022-01-04	2022-01-18	727	100	41.4	yes	2020-11-01
West Virginia		West Virginia	Treatment plant		NWSS_wv_Treatment plant_raw wastewater	Marshall, Boone, Mason, Mercer, Brooke, Ohio, Wood, Lewis, Monongalia, Harrison, Randolph, Mineral, Kanawha, Jefferson, Morgan		48328	2022-01-04	2022-01-18	766	100	41.4	yes	2020-11-01
West Virginia		West Virginia	Treatment plant		NWSS_wv_Treatment plant_raw wastewater	Marshall, Boone, Mason, Mercer, Brooke, Ohio, Wood, Lewis, Monongalia, Harrison, Randolph, Mineral, Kanawha, Jefferson, Morgan		48328	2022-01-04	2022-01-18	5561	100	41.4	yes	2020-11-01
West Virginia		West Virginia	Treatment plant		NWSS_wv_Treatment plant_raw wastewater	Marshall, Boone, Mason, Mercer, Brooke, Ohio, Wood, Lewis, Monongalia, Harrison, Randolph, Mineral, Kanawha, Jefferson, Morgan		48328	2022-01-04	2022-01-18	9813	100	41.4	yes	2020-11-01
West Virginia		West Virginia	Treatment plant		NWSS_wv_Treatment plant_raw wastewater	Marshall, Boone, Mason, Mercer, Brooke, Ohio, Wood, Lewis, Monongalia, Harrison, Randolph, Mineral, Kanawha, Jefferson, Morgan		48328	2022-01-04	2022-01-18	1843	100	41.4	yes	2020-11-01
West Virginia		West Virginia	Treatment plant		NWSS_wv_Treatment plant_raw wastewater	Marshall, Boone, Mason, Mercer, Brooke, Ohio, Wood, Lewis, Monongalia, Harrison, Randolph, Mineral, Kanawha, Jefferson, Morgan		48328	2022-01-05	2022-01-19	2487	100	45.984	yes	2020-11-01
West Virginia		West Virginia	Treatment plant		NWSS_wv_Treatment plant_raw wastewater	Marshall, Boone, Mason, Mercer, Brooke, Ohio, Wood, Lewis, Monongalia, Harrison, Randolph, Mineral, Kanawha, Jefferson, Morgan		48328	2022-01-05	2022-01-19	608	100	45.984	yes	2020-11-01
West Virginia		West Virginia	Treatment plant		NWSS_wv_Treatment plant_raw wastewater	Marshall, Boone, Mason, Mercer, Brooke, Ohio, Wood, Lewis, Monongalia, Harrison, Randolph, Mineral, Kanawha, Jefferson, Morgan		48328	2022-01-05	2022-01-19	22295	100	45.984	yes	2020-11-01
West Virginia		West Virginia	Treatment plant		NWSS_wv_Treatment plant_raw wastewater	Marshall, Boone, Mason, Mercer, Brooke, Ohio, Wood, Lewis, Monongalia, Harrison, Randolph, Mineral, Kanawha, Jefferson, Morgan		48328	2022-01-05	2022-01-19	1385	100	45.984	yes	2020-11-01
West Virginia		West Virginia	Treatment plant		NWSS_wv_Treatment plant_raw wastewater	Marshall, Boone, Mason, Mercer, Brooke, Ohio, Wood, Lewis, Monongalia, Harrison, Randolph, Mineral, Kanawha, Jefferson, Morgan		48328	2022-01-05	2022-01-19			45.984	yes	2020-11-01
West Virginia		West Virginia	Treatment plant		NWSS_wv_Treatment plant_raw wastewater	Marshall, Boone, Mason, Mercer, Brooke, Ohio, Wood, Lewis, Monongalia, Harrison, Randolph, Mineral, Kanawha, Jefferson, Morgan		48328	2022-01-05	2022-01-19	473	100	45.984	yes	2020-11-01
West Virginia		West Virginia	Treatment plant		NWSS_wv_Treatment plant_raw wastewater	Marshall, Boone, Mason, Mercer, Brooke, Ohio, Wood, Lewis, Monongalia, Harrison, Randolph, Mineral, Kanawha, Jefferson, Morgan		48328	2022-01-05	2022-01-19			45.984	yes	2020-11-01
West Virginia		West Virginia	Treatment plant		NWSS_wv_Treatment plant_raw wastewater	Marshall, Boone, Mason, Mercer, Brooke, Ohio, Wood, Lewis, Monongalia, Harrison, Randolph, Mineral, Kanawha, Jefferson, Morgan		48328	2022-01-05	2022-01-19	434	100	45.984	yes	2020-11-01
West Virginia		West Virginia	Treatment plant		NWSS_wv_Treatment plant_raw wastewater	Marshall, Boone, Mason, Mercer, Brooke, Ohio, Wood, Lewis, Monongalia, Harrison, Randolph, Mineral, Kanawha, Jefferson, Morgan		48328	2022-01-05	2022-01-19	1688	100	45.984	yes	2020-11-01
West Virginia		West Virginia	Treatment plant		NWSS_wv_Treatment plant_raw wastewater	Marshall, Boone, Mason, Mercer, Brooke, Ohio, Wood, Lewis, Monongalia, Harrison, Randolph, Mineral, Kanawha, Jefferson, Morgan		48328	2022-01-06	2022-01-20			50.222	yes	2020-11-01
West Virginia		West Virginia	Treatment plant		NWSS_wv_Treatment plant_raw wastewater	Marshall, Boone, Mason, Mercer, Brooke, Ohio, Wood, Lewis, Monongalia, Harrison, Randolph, Mineral, Kanawha, Jefferson, Morgan		48328	2022-01-06	2022-01-20	17	100	50.222	yes	2020-11-01
West Virginia		West Virginia	Treatment plant		NWSS_wv_Treatment plant_raw wastewater	Marshall, Boone, Mason, Mercer, Brooke, Ohio, Wood, Lewis, Monongalia, Harrison, Randolph, Mineral, Kanawha, Jefferson, Morgan		48328	2022-01-06	2022-01-20	22295	100	50.222	yes	2020-11-01
West Virginia		West Virginia	Treatment plant		NWSS_wv_Treatment plant_raw wastewater	Marshall, Boone, Mason, Mercer, Brooke, Ohio, Wood, Lewis, Monongalia, Harrison, Randolph, Mineral, Kanawha, Jefferson, Morgan		48328	2022-01-06	2022-01-20	1732	100	50.222	yes	2020-11-01
West Virginia		West Virginia	Treatment plant		NWSS_wv_Treatment plant_raw wastewater	Marshall, Boone, Mason, Mercer, Brooke, Ohio, Wood, Lewis, Monongalia, Harrison, Randolph, Mineral, Kanawha, Jefferson, Morgan		48328	2022-01-06	2022-01-20	1766	100	50.222	yes	2020-11-01
West Virginia		West Virginia	Treatment plant		NWSS_wv_Treatment plant_raw wastewater	Marshall, Boone, Mason, Mercer, Brooke, Ohio, Wood, Lewis, Monongalia, Harrison, Randolph, Mineral, Kanawha, Jefferson, Morgan		48328	2022-01-06	2022-01-20	1789	100	50.222	yes	2020-11-01
West Virginia		West Virginia	Treatment plant		NWSS_wv_Treatment plant_raw wastewater	Marshall, Boone, Mason, Mercer, Brooke, Ohio, Wood, Lewis, Monongalia, Harrison, Randolph, Mineral, Kanawha, Jefferson, Morgan		48328	2022-01-06	2022-01-20	2058	100	50.222	yes	2020-11-01
West Virginia		West Virginia	Treatment plant		NWSS_wv_Treatment plant_raw wastewater	Marshall, Boone, Mason, Mercer, Brooke, Ohio, Wood, Lewis, Monongalia, Harrison, Randolph, Mineral, Kanawha, Jefferson, Morgan		48328	2022-01-06	2022-01-20			50.222	yes	2020-11-01
West Virginia		West Virginia	Treatment plant		NWSS_wv_Treatment plant_raw wastewater	Marshall, Boone, Mason, Mercer, Brooke, Ohio, Wood, Lewis, Monongalia, Harrison, Randolph, Mineral, Kanawha, Jefferson, Morgan		48328	2022-01-06	2022-01-20	277	100	50.222	yes	2020-11-01
West Virginia		West Virginia	Treatment plant		NWSS_wv_Treatment plant_raw wastewater	Marshall, Boone, Mason, Mercer, Brooke, Ohio, Wood, Lewis, Monongalia, Harrison, Randolph, Mineral, Kanawha, Jefferson, Morgan		48328	2022-01-07	2022-01-21	3207	100	52.77	yes	2020-11-01
West Virginia		West Virginia	Treatment plant		NWSS_wv_Treatment plant_raw wastewater	Marshall, Boone, Mason, Mercer, Brooke, Ohio, Wood, Lewis, Monongalia, Harrison, Randolph, Mineral, Kanawha, Jefferson, Morgan		48328	2022-01-07	2022-01-21	17	100	52.77	yes	2020-11-01
West Virginia		West Virginia	Treatment plant		NWSS_wv_Treatment plant_raw wastewater	Marshall, Boone, Mason, Mercer, Brooke, Ohio, Wood, Lewis, Monongalia, Harrison, Randolph, Mineral, Kanawha, Jefferson, Morgan		48328	2022-01-07	2022-01-21			52.77	yes	2020-11-01
West Virginia		West Virginia	Treatment plant		NWSS_wv_Treatment plant_raw wastewater	Marshall, Boone, Mason, Mercer, Brooke, Ohio, Wood, Lewis, Monongalia, Harrison, Randolph, Mineral, Kanawha, Jefferson, Morgan		48328	2022-01-07	2022-01-21			52.77	yes	2020-11-01
West Virginia		West Virginia	Treatment plant		NWSS_wv_Treatment plant_raw wastewater	Marshall, Boone, Mason, Mercer, Brooke, Ohio, Wood, Lewis, Monongalia, Harrison, Randolph, Mineral, Kanawha, Jefferson, Morgan		48328	2022-01-07	2022-01-21	487	100	52.77	yes	2020-11-01
West Virginia		West Virginia	Treatment plant		NWSS_wv_Treatment plant_raw wastewater	Marshall, Boone, Mason, Mercer, Brooke, Ohio, Wood, Lewis, Monongalia, Harrison, Randolph, Mineral, Kanawha, Jefferson, Morgan		48328	2022-01-07	2022-01-21	22295	100	52.77	yes	2020-11-01
West Virginia		West Virginia	Treatment plant		NWSS_wv_Treatment plant_raw wastewater	Marshall, Boone, Mason, Mercer, Brooke, Ohio, Wood, Lewis, Monongalia, Harrison, Randolph, Mineral, Kanawha, Jefferson, Morgan		48328	2022-01-07	2022-01-21	1607	100	52.77	yes	2020-11-01
West Virginia		West Virginia	Treatment plant		NWSS_wv_Treatment plant_raw wastewater	Marshall, Boone, Mason, Mercer, Brooke, Ohio, Wood, Lewis, Monongalia, Harrison, Randolph, Mineral, Kanawha, Jefferson, Morgan		48328	2022-01-07	2022-01-21	161	100	52.77	yes	2020-11-01
West Virginia		West Virginia	Treatment plant		NWSS_wv_Treatment plant_raw wastewater	Marshall, Boone, Mason, Mercer, Brooke, Ohio, Wood, Lewis, Monongalia, Harrison, Randolph, Mineral, Kanawha, Jefferson, Morgan		48328	2022-01-07	2022-01-21	4574	100	52.77	yes	2020-11-01
West Virginia		West Virginia	Treatment plant		NWSS_wv_Treatment plant_raw wastewater	Marshall, Boone, Mason, Mercer, Brooke, Ohio, Wood, Lewis, Monongalia, Harrison, Randolph, Mineral, Kanawha, Jefferson, Morgan		48328	2022-01-08	2022-01-22			54.597	yes	2020-11-01
West Virginia		West Virginia	Treatment plant		NWSS_wv_Treatment plant_raw wastewater	Marshall, Boone, Mason, Mercer, Brooke, Ohio, Wood, Lewis, Monongalia, Harrison, Randolph, Mineral, Kanawha, Jefferson, Morgan		48328	2022-01-08	2022-01-22	745	100	54.597	yes	2020-11-01
West Virginia		West Virginia	Treatment plant		NWSS_wv_Treatment plant_raw wastewater	Marshall, Boone, Mason, Mercer, Brooke, Ohio, Wood, Lewis, Monongalia, Harrison, Randolph, Mineral, Kanawha, Jefferson, Morgan		48328	2022-01-08	2022-01-22	7068	100	54.597	yes	2020-11-01
West Virginia		West Virginia	Treatment plant		NWSS_wv_Treatment plant_raw wastewater	Marshall, Boone, Mason, Mercer, Brooke, Ohio, Wood, Lewis, Monongalia, Harrison, Randolph, Mineral, Kanawha, Jefferson, Morgan		48328	2022-01-08	2022-01-22	161	100	54.597	yes	2020-11-01
West Virginia		West Virginia	Treatment plant		NWSS_wv_Treatment plant_raw wastewater	Marshall, Boone, Mason, Mercer, Brooke, Ohio, Wood, Lewis, Monongalia, Harrison, Randolph, Mineral, Kanawha, Jefferson, Morgan		48328	2022-01-08	2022-01-22	3207	100	54.597	yes	2020-11-01
West Virginia		West Virginia	Treatment plant		NWSS_wv_Treatment plant_raw wastewater	Marshall, Boone, Mason, Mercer, Brooke, Ohio, Wood, Lewis, Monongalia, Harrison, Randolph, Mineral, Kanawha, Jefferson, Morgan		48328	2022-01-08	2022-01-22	17	100	54.597	yes	2020-11-01
West Virginia		West Virginia	Treatment plant		NWSS_wv_Treatment plant_raw wastewater	Marshall, Boone, Mason, Mercer, Brooke, Ohio, Wood, Lewis, Monongalia, Harrison, Randolph, Mineral, Kanawha, Jefferson, Morgan		48328	2022-01-08	2022-01-22	1427	100	54.597	yes	2020-11-01
West Virginia		West Virginia	Treatment plant		NWSS_wv_Treatment plant_raw wastewater	Marshall, Boone, Mason, Mercer, Brooke, Ohio, Wood, Lewis, Monongalia, Harrison, Randolph, Mineral, Kanawha, Jefferson, Morgan		48328	2022-01-08	2022-01-22			54.597	yes	2020-11-01
West Virginia		West Virginia	Treatment plant		NWSS_wv_Treatment plant_raw wastewater	Marshall, Boone, Mason, Mercer, Brooke, Ohio, Wood, Lewis, Monongalia, Harrison, Randolph, Mineral, Kanawha, Jefferson, Morgan		48328	2022-01-08	2022-01-22	4574	100	54.597	yes	2020-11-01
West Virginia		West Virginia	Treatment plant		NWSS_wv_Treatment plant_raw wastewater	Marshall, Boone, Mason, Mercer, Brooke, Ohio, Wood, Lewis, Monongalia, Harrison, Randolph, Mineral, Kanawha, Jefferson, Morgan		48328	2022-01-09	2022-01-23	595	100	56.905	yes	2020-11-01
West Virginia		West Virginia	Treatment plant		NWSS_wv_Treatment plant_raw wastewater	Marshall, Boone, Mason, Mercer, Brooke, Ohio, Wood, Lewis, Monongalia, Harrison, Randolph, Mineral, Kanawha, Jefferson, Morgan		48328	2022-01-09	2022-01-23	17	100	56.905	yes	2020-11-01
West Virginia		West Virginia	Treatment plant		NWSS_wv_Treatment plant_raw wastewater	Marshall, Boone, Mason, Mercer, Brooke, Ohio, Wood, Lewis, Monongalia, Harrison, Randolph, Mineral, Kanawha, Jefferson, Morgan		48328	2022-01-09	2022-01-23	161	100	56.905	yes	2020-11-01
West Virginia		West Virginia	Treatment plant		NWSS_wv_Treatment plant_raw wastewater	Marshall, Boone, Mason, Mercer, Brooke, Ohio, Wood, Lewis, Monongalia, Harrison, Randolph, Mineral, Kanawha, Jefferson, Morgan		48328	2022-01-09	2022-01-23			56.905	yes	2020-11-01
West Virginia		West Virginia	Treatment plant		NWSS_wv_Treatment plant_raw wastewater	Marshall, Boone, Mason, Mercer, Brooke, Ohio, Wood, Lewis, Monongalia, Harrison, Randolph, Mineral, Kanawha, Jefferson, Morgan		48328	2022-01-09	2022-01-23	3207	100	56.905	yes	2020-11-01
West Virginia		West Virginia	Treatment plant		NWSS_wv_Treatment plant_raw wastewater	Marshall, Boone, Mason, Mercer, Brooke, Ohio, Wood, Lewis, Monongalia, Harrison, Randolph, Mineral, Kanawha, Jefferson, Morgan		48328	2022-01-09	2022-01-23	3418	100	56.905	yes	2020-11-01
West Virginia		West Virginia	Treatment plant		NWSS_wv_Treatment plant_raw wastewater	Marshall, Boone, Mason, Mercer, Brooke, Ohio, Wood, Lewis, Monongalia, Harrison, Randolph, Mineral, Kanawha, Jefferson, Morgan		48328	2022-01-09	2022-01-23	1282	100	56.905	yes	2020-11-01
West Virginia		West Virginia	Treatment plant		NWSS_wv_Treatment plant_raw wastewater	Marshall, Boone, Mason, Mercer, Brooke, Ohio, Wood, Lewis, Monongalia, Harrison, Randolph, Mineral, Kanawha, Jefferson, Morgan		48328	2022-01-09	2022-01-23			56.905	yes	2020-11-01
West Virginia		West Virginia	Treatment plant		NWSS_wv_Treatment plant_raw wastewater	Marshall, Boone, Mason, Mercer, Brooke, Ohio, Wood, Lewis, Monongalia, Harrison, Randolph, Mineral, Kanawha, Jefferson, Morgan		48328	2022-01-09	2022-01-23	4574	100	56.905	yes	2020-11-01
West Virginia		West Virginia	Treatment plant		NWSS_wv_Treatment plant_raw wastewater	Marshall, Boone, Mason, Mercer, Brooke, Ohio, Wood, Lewis, Monongalia, Harrison, Randolph, Mineral, Kanawha, Jefferson, Morgan		48328	2022-01-10	2022-01-24		100	60.831	yes	2020-11-01
West Virginia		West Virginia	Treatment plant		NWSS_wv_Treatment plant_raw wastewater	Marshall, Boone, Mason, Mercer, Brooke, Ohio, Wood, Lewis, Monongalia, Harrison, Randolph, Mineral, Kanawha, Jefferson, Morgan		48328	2022-01-10	2022-01-24	386	100	60.831	yes	2020-11-01
West Virginia		West Virginia	Treatment plant		NWSS_wv_Treatment plant_raw wastewater	Marshall, Boone, Mason, Mercer, Brooke, Ohio, Wood, Lewis, Monongalia, Harrison, Randolph, Mineral, Kanawha, Jefferson, Morgan		48328	2022-01-10	2022-01-24	-14	100	60.831	yes	2020-11-01
West Virginia		West Virginia	Treatment plant		NWSS_wv_Treatment plant_raw wastewater	Marshall, Boone, Mason, Mercer, Brooke, Ohio, Wood, Lewis, Monongalia, Harrison, Randolph, Mineral, Kanawha, Jefferson, Morgan		48328	2022-01-10	2022-01-24			60.831	yes	2020-11-01
West Virginia		West Virginia	Treatment plant		NWSS_wv_Treatment plant_raw wastewater	Marshall, Boone, Mason, Mercer, Brooke, Ohio, Wood, Lewis, Monongalia, Harrison, Randolph, Mineral, Kanawha, Jefferson, Morgan		48328	2022-01-10	2022-01-24	4124	100	60.831	yes	2020-11-01
West Virginia		West Virginia	Treatment plant		NWSS_wv_Treatment plant_raw wastewater	Marshall, Boone, Mason, Mercer, Brooke, Ohio, Wood, Lewis, Monongalia, Harrison, Randolph, Mineral, Kanawha, Jefferson, Morgan		48328	2022-01-10	2022-01-24	17	100	60.831	yes	2020-11-01
West Virginia		West Virginia	Treatment plant		NWSS_wv_Treatment plant_raw wastewater	Marshall, Boone, Mason, Mercer, Brooke, Ohio, Wood, Lewis, Monongalia, Harrison, Randolph, Mineral, Kanawha, Jefferson, Morgan		48328	2022-01-10	2022-01-24	1233	100	60.831	yes	2020-11-01
West Virginia		West Virginia	Treatment plant		NWSS_wv_Treatment plant_raw wastewater	Marshall, Boone, Mason, Mercer, Brooke, Ohio, Wood, Lewis, Monongalia, Harrison, Randolph, Mineral, Kanawha, Jefferson, Morgan		48328	2022-01-10	2022-01-24	2298	100	60.831	yes	2020-11-01
West Virginia		West Virginia	Treatment plant		NWSS_wv_Treatment plant_raw wastewater	Marshall, Boone, Mason, Mercer, Brooke, Ohio, Wood, Lewis, Monongalia, Harrison, Randolph, Mineral, Kanawha, Jefferson, Morgan		48328	2022-01-10	2022-01-24			60.831	yes	2020-11-01
West Virginia		West Virginia	Treatment plant		NWSS_wv_Treatment plant_raw wastewater	Marshall, Boone, Mason, Mercer, Brooke, Ohio, Wood, Lewis, Monongalia, Harrison, Randolph, Mineral, Kanawha, Jefferson, Morgan		48328	2022-01-10	2022-01-24	990	100	60.831	yes	2020-11-01
West Virginia		West Virginia	Treatment plant		NWSS_wv_Treatment plant_raw wastewater	Marshall, Boone, Mason, Mercer, Brooke, Ohio, Wood, Lewis, Monongalia, Harrison, Randolph, Mineral, Kanawha, Jefferson, Morgan		48328	2022-01-11	2022-01-25	199	100	64.212	yes	2020-11-01
West Virginia		West Virginia	Treatment plant		NWSS_wv_Treatment plant_raw wastewater	Marshall, Boone, Mason, Mercer, Brooke, Ohio, Wood, Lewis, Monongalia, Harrison, Randolph, Mineral, Kanawha, Jefferson, Morgan		48328	2022-01-11	2022-01-25	269	100	64.212	yes	2020-11-01
West Virginia		West Virginia	Treatment plant		NWSS_wv_Treatment plant_raw wastewater	Marshall, Boone, Mason, Mercer, Brooke, Ohio, Wood, Lewis, Monongalia, Harrison, Randolph, Mineral, Kanawha, Jefferson, Morgan		48328	2022-01-11	2022-01-25			64.212	yes	2020-11-01
West Virginia		West Virginia	Treatment plant		NWSS_wv_Treatment plant_raw wastewater	Marshall, Boone, Mason, Mercer, Brooke, Ohio, Wood, Lewis, Monongalia, Harrison, Randolph, Mineral, Kanawha, Jefferson, Morgan		48328	2022-01-11	2022-01-25	373	100	64.212	yes	2020-11-01
West Virginia		West Virginia	Treatment plant		NWSS_wv_Treatment plant_raw wastewater	Marshall, Boone, Mason, Mercer, Brooke, Ohio, Wood, Lewis, Monongalia, Harrison, Randolph, Mineral, Kanawha, Jefferson, Morgan		48328	2022-01-11	2022-01-25	-96	100	64.212	yes	2020-11-01
West Virginia		West Virginia	Treatment plant		NWSS_wv_Treatment plant_raw wastewater	Marshall, Boone, Mason, Mercer, Brooke, Ohio, Wood, Lewis, Monongalia, Harrison, Randolph, Mineral, Kanawha, Jefferson, Morgan		48328	2022-01-11	2022-01-25			64.212	yes	2020-11-01
West Virginia		West Virginia	Treatment plant		NWSS_wv_Treatment plant_raw wastewater	Marshall, Boone, Mason, Mercer, Brooke, Ohio, Wood, Lewis, Monongalia, Harrison, Randolph, Mineral, Kanawha, Jefferson, Morgan		48328	2022-01-11	2022-01-25	3944	100	64.212	yes	2020-11-01
West Virginia		West Virginia	Treatment plant		NWSS_wv_Treatment plant_raw wastewater	Marshall, Boone, Mason, Mercer, Brooke, Ohio, Wood, Lewis, Monongalia, Harrison, Randolph, Mineral, Kanawha, Jefferson, Morgan		48328	2022-01-11	2022-01-25	17	100	64.212	yes	2020-11-01
West Virginia		West Virginia	Treatment plant		NWSS_wv_Treatment plant_raw wastewater	Marshall, Boone, Mason, Mercer, Brooke, Ohio, Wood, Lewis, Monongalia, Harrison, Randolph, Mineral, Kanawha, Jefferson, Morgan		48328	2022-01-11	2022-01-25	2344	100	64.212	yes	2020-11-01
West Virginia		West Virginia	Treatment plant		NWSS_wv_Treatment plant_raw wastewater	Marshall, Boone, Mason, Mercer, Brooke, Ohio, Wood, Lewis, Monongalia, Harrison, Randolph, Mineral, Kanawha, Jefferson, Morgan		48328	2022-01-11	2022-01-25	-26	100	64.212	yes	2020-11-01
West Virginia		West Virginia	Treatment plant		NWSS_wv_Treatment plant_raw wastewater	Marshall, Boone, Mason, Mercer, Brooke, Ohio, Wood, Lewis, Monongalia, Harrison, Randolph, Mineral, Kanawha, Jefferson, Morgan		48328	2022-01-12	2022-01-26	4683	100	68.281	yes	2020-11-01
West Virginia		West Virginia	Treatment plant		NWSS_wv_Treatment plant_raw wastewater	Marshall, Boone, Mason, Mercer, Brooke, Ohio, Wood, Lewis, Monongalia, Harrison, Randolph, Mineral, Kanawha, Jefferson, Morgan		48328	2022-01-12	2022-01-26	64	100	68.281	yes	2020-11-01
West Virginia		West Virginia	Treatment plant		NWSS_wv_Treatment plant_raw wastewater	Marshall, Boone, Mason, Mercer, Brooke, Ohio, Wood, Lewis, Monongalia, Harrison, Randolph, Mineral, Kanawha, Jefferson, Morgan		48328	2022-01-12	2022-01-26	-96	100	68.281	yes	2020-11-01
West Virginia		West Virginia	Treatment plant		NWSS_wv_Treatment plant_raw wastewater	Marshall, Boone, Mason, Mercer, Brooke, Ohio, Wood, Lewis, Monongalia, Harrison, Randolph, Mineral, Kanawha, Jefferson, Morgan		48328	2022-01-12	2022-01-26	3035	100	68.281	yes	2020-11-01
West Virginia		West Virginia	Treatment plant		NWSS_wv_Treatment plant_raw wastewater	Marshall, Boone, Mason, Mercer, Brooke, Ohio, Wood, Lewis, Monongalia, Harrison, Randolph, Mineral, Kanawha, Jefferson, Morgan		48328	2022-01-12	2022-01-26			68.281	yes	2020-11-01
West Virginia		West Virginia	Treatment plant		NWSS_wv_Treatment plant_raw wastewater	Marshall, Boone, Mason, Mercer, Brooke, Ohio, Wood, Lewis, Monongalia, Harrison, Randolph, Mineral, Kanawha, Jefferson, Morgan		48328	2022-01-12	2022-01-26	4	100	68.281	yes	2020-11-01
West Virginia		West Virginia	Treatment plant		NWSS_wv_Treatment plant_raw wastewater	Marshall, Boone, Mason, Mercer, Brooke, Ohio, Wood, Lewis, Monongalia, Harrison, Randolph, Mineral, Kanawha, Jefferson, Morgan		48328	2022-01-12	2022-01-26	-96	100	68.281	yes	2020-11-01
West Virginia		West Virginia	Treatment plant		NWSS_wv_Treatment plant_raw wastewater	Marshall, Boone, Mason, Mercer, Brooke, Ohio, Wood, Lewis, Monongalia, Harrison, Randolph, Mineral, Kanawha, Jefferson, Morgan		48328	2022-01-12	2022-01-26			68.281	yes	2020-11-01
West Virginia		West Virginia	Treatment plant		NWSS_wv_Treatment plant_raw wastewater	Marshall, Boone, Mason, Mercer, Brooke, Ohio, Wood, Lewis, Monongalia, Harrison, Randolph, Mineral, Kanawha, Jefferson, Morgan		48328	2022-01-12	2022-01-26	29	100	68.281	yes	2020-11-01
West Virginia		West Virginia	Treatment plant		NWSS_wv_Treatment plant_raw wastewater	Marshall, Boone, Mason, Mercer, Brooke, Ohio, Wood, Lewis, Monongalia, Harrison, Randolph, Mineral, Kanawha, Jefferson, Morgan		48328	2022-01-12	2022-01-26	223	100	68.281	yes	2020-11-01
West Virginia		West Virginia	Treatment plant		NWSS_wv_Treatment plant_raw wastewater	Marshall, Boone, Mason, Mercer, Brooke, Ohio, Wood, Lewis, Monongalia, Harrison, Randolph, Mineral, Kanawha, Jefferson, Morgan		48328	2022-01-13	2022-01-27	315	100	70.734	yes	2020-11-01
West Virginia		West Virginia	Treatment plant		NWSS_wv_Treatment plant_raw wastewater	Marshall, Boone, Mason, Mercer, Brooke, Ohio, Wood, Lewis, Monongalia, Harrison, Randolph, Mineral, Kanawha, Jefferson, Morgan		48328	2022-01-13	2022-01-27	42	100	70.734	yes	2020-11-01
West Virginia		West Virginia	Treatment plant		NWSS_wv_Treatment plant_raw wastewater	Marshall, Boone, Mason, Mercer, Brooke, Ohio, Wood, Lewis, Monongalia, Harrison, Randolph, Mineral, Kanawha, Jefferson, Morgan		48328	2022-01-13	2022-01-27	29	100	70.734	yes	2020-11-01
West Virginia		West Virginia	Treatment plant		NWSS_wv_Treatment plant_raw wastewater	Marshall, Boone, Mason, Mercer, Brooke, Ohio, Wood, Lewis, Monongalia, Harrison, Randolph, Mineral, Kanawha, Jefferson, Morgan		48328	2022-01-13	2022-01-27	3501	100	70.734	yes	2020-11-01
West Virginia		West Virginia	Treatment plant		NWSS_wv_Treatment plant_raw wastewater	Marshall, Boone, Mason, Mercer, Brooke, Ohio, Wood, Lewis, Monongalia, Harrison, Randolph, Mineral, Kanawha, Jefferson, Morgan		48328	2022-01-13	2022-01-27			70.734	yes	2020-11-01
West Virginia		West Virginia	Treatment plant		NWSS_wv_Treatment plant_raw wastewater	Marshall, Boone, Mason, Mercer, Brooke, Ohio, Wood, Lewis, Monongalia, Harrison, Randolph, Mineral, Kanawha, Jefferson, Morgan		48328	2022-01-13	2022-01-27	29	100	70.734	yes	2020-11-01
West Virginia		West Virginia	Treatment plant		NWSS_wv_Treatment plant_raw wastewater	Marshall, Boone, Mason, Mercer, Brooke, Ohio, Wood, Lewis, Monongalia, Harrison, Randolph, Mineral, Kanawha, Jefferson, Morgan		48328	2022-01-13	2022-01-27	68	100	70.734	yes	2020-11-01
West Virginia		West Virginia	Treatment plant		NWSS_wv_Treatment plant_raw wastewater	Marshall, Boone, Mason, Mercer, Brooke, Ohio, Wood, Lewis, Monongalia, Harrison, Randolph, Mineral, Kanawha, Jefferson, Morgan		48328	2022-01-13	2022-01-27			70.734	yes	2020-11-01
West Virginia		West Virginia	Treatment plant		NWSS_wv_Treatment plant_raw wastewater	Marshall, Boone, Mason, Mercer, Brooke, Ohio, Wood, Lewis, Monongalia, Harrison, Randolph, Mineral, Kanawha, Jefferson, Morgan		48328	2022-01-13	2022-01-27	228	100	70.734	yes	2020-11-01
West Virginia		West Virginia	Treatment plant		NWSS_wv_Treatment plant_raw wastewater	Marshall, Boone, Mason, Mercer, Brooke, Ohio, Wood, Lewis, Monongalia, Harrison, Randolph, Mineral, Kanawha, Jefferson, Morgan		48328	2022-01-13	2022-01-27	-98	100	70.734	yes	2020-11-01
West Virginia		West Virginia	Treatment plant		NWSS_wv_Treatment plant_raw wastewater	Marshall, Boone, Mason, Mercer, Brooke, Ohio, Wood, Lewis, Monongalia, Harrison, Randolph, Mineral, Kanawha, Jefferson, Morgan		48328	2022-01-14	2022-01-28	315	100	71.274	yes	2020-11-01
West Virginia		West Virginia	Treatment plant		NWSS_wv_Treatment plant_raw wastewater	Marshall, Boone, Mason, Mercer, Brooke, Ohio, Wood, Lewis, Monongalia, Harrison, Randolph, Mineral, Kanawha, Jefferson, Morgan		48328	2022-01-14	2022-01-28			71.274	yes	2020-11-01
West Virginia		West Virginia	Treatment plant		NWSS_wv_Treatment plant_raw wastewater	Marshall, Boone, Mason, Mercer, Brooke, Ohio, Wood, Lewis, Monongalia, Harrison, Randolph, Mineral, Kanawha, Jefferson, Morgan		48328	2022-01-14	2022-01-28	228	100	71.274	yes	2020-11-01
West Virginia		West Virginia	Treatment plant		NWSS_wv_Treatment plant_raw wastewater	Marshall, Boone, Mason, Mercer, Brooke, Ohio, Wood, Lewis, Monongalia, Harrison, Randolph, Mineral, Kanawha, Jefferson, Morgan		48328	2022-01-14	2022-01-28	39	100	71.274	yes	2020-11-01
West Virginia		West Virginia	Treatment plant		NWSS_wv_Treatment plant_raw wastewater	Marshall, Boone, Mason, Mercer, Brooke, Ohio, Wood, Lewis, Monongalia, Harrison, Randolph, Mineral, Kanawha, Jefferson, Morgan		48328	2022-01-14	2022-01-28			71.274	yes	2020-11-01
West Virginia		West Virginia	Treatment plant		NWSS_wv_Treatment plant_raw wastewater	Marshall, Boone, Mason, Mercer, Brooke, Ohio, Wood, Lewis, Monongalia, Harrison, Randolph, Mineral, Kanawha, Jefferson, Morgan		48328	2022-01-14	2022-01-28	-79	100	71.274	yes	2020-11-01
West Virginia		West Virginia	Treatment plant		NWSS_wv_Treatment plant_raw wastewater	Marshall, Boone, Mason, Mercer, Brooke, Ohio, Wood, Lewis, Monongalia, Harrison, Randolph, Mineral, Kanawha, Jefferson, Morgan		48328	2022-01-14	2022-01-28	-100	100	71.274	yes	2020-11-01
West Virginia		West Virginia	Treatment plant		NWSS_wv_Treatment plant_raw wastewater	Marshall, Boone, Mason, Mercer, Brooke, Ohio, Wood, Lewis, Monongalia, Harrison, Randolph, Mineral, Kanawha, Jefferson, Morgan		48328	2022-01-14	2022-01-28	18	100	71.274	yes	2020-11-01
West Virginia		West Virginia	Treatment plant		NWSS_wv_Treatment plant_raw wastewater	Marshall, Boone, Mason, Mercer, Brooke, Ohio, Wood, Lewis, Monongalia, Harrison, Randolph, Mineral, Kanawha, Jefferson, Morgan		48328	2022-01-14	2022-01-28	599	100	71.274	yes	2020-11-01
West Virginia		West Virginia	Treatment plant		NWSS_wv_Treatment plant_raw wastewater	Marshall, Boone, Mason, Mercer, Brooke, Ohio, Wood, Lewis, Monongalia, Harrison, Randolph, Mineral, Kanawha, Jefferson, Morgan		48328	2022-01-14	2022-01-28	48	100	71.274	yes	2020-11-01
West Virginia		West Virginia	Treatment plant		NWSS_wv_Treatment plant_raw wastewater	Marshall, Boone, Mason, Mercer, Brooke, Ohio, Wood, Lewis, Monongalia, Harrison, Randolph, Mineral, Kanawha, Jefferson, Morgan		48328	2022-01-15	2022-01-29	315	100	71.587	yes	2020-11-01
West Virginia		West Virginia	Treatment plant		NWSS_wv_Treatment plant_raw wastewater	Marshall, Boone, Mason, Mercer, Brooke, Ohio, Wood, Lewis, Monongalia, Harrison, Randolph, Mineral, Kanawha, Jefferson, Morgan		48328	2022-01-15	2022-01-29	228	100	71.587	yes	2020-11-01
West Virginia		West Virginia	Treatment plant		NWSS_wv_Treatment plant_raw wastewater	Marshall, Boone, Mason, Mercer, Brooke, Ohio, Wood, Lewis, Monongalia, Harrison, Randolph, Mineral, Kanawha, Jefferson, Morgan		48328	2022-01-15	2022-01-29	39	100	71.587	yes	2020-11-01
West Virginia		West Virginia	Treatment plant		NWSS_wv_Treatment plant_raw wastewater	Marshall, Boone, Mason, Mercer, Brooke, Ohio, Wood, Lewis, Monongalia, Harrison, Randolph, Mineral, Kanawha, Jefferson, Morgan		48328	2022-01-15	2022-01-29	-100	100	71.587	yes	2020-11-01
West Virginia		West Virginia	Treatment plant		NWSS_wv_Treatment plant_raw wastewater	Marshall, Boone, Mason, Mercer, Brooke, Ohio, Wood, Lewis, Monongalia, Harrison, Randolph, Mineral, Kanawha, Jefferson, Morgan		48328	2022-01-15	2022-01-29	271	100	71.587	yes	2020-11-01
West Virginia		West Virginia	Treatment plant		NWSS_wv_Treatment plant_raw wastewater	Marshall, Boone, Mason, Mercer, Brooke, Ohio, Wood, Lewis, Monongalia, Harrison, Randolph, Mineral, Kanawha, Jefferson, Morgan		48328	2022-01-15	2022-01-29			71.587	yes	2020-11-01
West Virginia		West Virginia	Treatment plant		NWSS_wv_Treatment plant_raw wastewater	Marshall, Boone, Mason, Mercer, Brooke, Ohio, Wood, Lewis, Monongalia, Harrison, Randolph, Mineral, Kanawha, Jefferson, Morgan		48328	2022-01-15	2022-01-29	48	100	71.587	yes	2020-11-01
West Virginia		West Virginia	Treatment plant		NWSS_wv_Treatment plant_raw wastewater	Marshall, Boone, Mason, Mercer, Brooke, Ohio, Wood, Lewis, Monongalia, Harrison, Randolph, Mineral, Kanawha, Jefferson, Morgan		48328	2022-01-15	2022-01-29	-79	100	71.587	yes	2020-11-01
West Virginia		West Virginia	Treatment plant		NWSS_wv_Treatment plant_raw wastewater	Marshall, Boone, Mason, Mercer, Brooke, Ohio, Wood, Lewis, Monongalia, Harrison, Randolph, Mineral, Kanawha, Jefferson, Morgan		48328	2022-01-15	2022-01-29			71.587	yes	2020-11-01
West Virginia		West Virginia	Treatment plant		NWSS_wv_Treatment plant_raw wastewater	Marshall, Boone, Mason, Mercer, Brooke, Ohio, Wood, Lewis, Monongalia, Harrison, Randolph, Mineral, Kanawha, Jefferson, Morgan		48328	2022-01-15	2022-01-29	46	100	71.587	yes	2020-11-01
West Virginia		West Virginia	Treatment plant		NWSS_wv_Treatment plant_raw wastewater	Marshall, Boone, Mason, Mercer, Brooke, Ohio, Wood, Lewis, Monongalia, Harrison, Randolph, Mineral, Kanawha, Jefferson, Morgan		48328	2022-01-16	2022-01-30	97	100	70.882	yes	2020-11-01
West Virginia		West Virginia	Treatment plant		NWSS_wv_Treatment plant_raw wastewater	Marshall, Boone, Mason, Mercer, Brooke, Ohio, Wood, Lewis, Monongalia, Harrison, Randolph, Mineral, Kanawha, Jefferson, Morgan		48328	2022-01-16	2022-01-30		100	70.882	yes	2020-11-01
West Virginia		West Virginia	Treatment plant		NWSS_wv_Treatment plant_raw wastewater	Marshall, Boone, Mason, Mercer, Brooke, Ohio, Wood, Lewis, Monongalia, Harrison, Randolph, Mineral, Kanawha, Jefferson, Morgan		48328	2022-01-16	2022-01-30	124	100	70.882	yes	2020-11-01
West Virginia		West Virginia	Treatment plant		NWSS_wv_Treatment plant_raw wastewater	Marshall, Boone, Mason, Mercer, Brooke, Ohio, Wood, Lewis, Monongalia, Harrison, Randolph, Mineral, Kanawha, Jefferson, Morgan		48328	2022-01-16	2022-01-30	23	100	70.882	yes	2020-11-01
West Virginia		West Virginia	Treatment plant		NWSS_wv_Treatment plant_raw wastewater	Marshall, Boone, Mason, Mercer, Brooke, Ohio, Wood, Lewis, Monongalia, Harrison, Randolph, Mineral, Kanawha, Jefferson, Morgan		48328	2022-01-16	2022-01-30	0	100	70.882	yes	2020-11-01
West Virginia		West Virginia	Treatment plant		NWSS_wv_Treatment plant_raw wastewater	Marshall, Boone, Mason, Mercer, Brooke, Ohio, Wood, Lewis, Monongalia, Harrison, Randolph, Mineral, Kanawha, Jefferson, Morgan		48328	2022-01-16	2022-01-30	-79	100	70.882	yes	2020-11-01
West Virginia		West Virginia	Treatment plant		NWSS_wv_Treatment plant_raw wastewater	Marshall, Boone, Mason, Mercer, Brooke, Ohio, Wood, Lewis, Monongalia, Harrison, Randolph, Mineral, Kanawha, Jefferson, Morgan		48328	2022-01-16	2022-01-30	-53	100	70.882	yes	2020-11-01
West Virginia		West Virginia	Treatment plant		NWSS_wv_Treatment plant_raw wastewater	Marshall, Boone, Mason, Mercer, Brooke, Ohio, Wood, Lewis, Monongalia, Harrison, Randolph, Mineral, Kanawha, Jefferson, Morgan		48328	2022-01-16	2022-01-30	-100	100	70.882	yes	2020-11-01
West Virginia		West Virginia	Treatment plant		NWSS_wv_Treatment plant_raw wastewater	Marshall, Boone, Mason, Mercer, Brooke, Ohio, Wood, Lewis, Monongalia, Harrison, Randolph, Mineral, Kanawha, Jefferson, Morgan		48328	2022-01-16	2022-01-30	-3	100	70.882	yes	2020-11-01
West Virginia		West Virginia	Treatment plant		NWSS_wv_Treatment plant_raw wastewater	Marshall, Boone, Mason, Mercer, Brooke, Ohio, Wood, Lewis, Monongalia, Harrison, Randolph, Mineral, Kanawha, Jefferson, Morgan		48328	2022-01-16	2022-01-30			70.882	yes	2020-11-01
West Virginia		West Virginia	Treatment plant		NWSS_wv_Treatment plant_raw wastewater	Marshall, Boone, Mason, Mercer, Brooke, Ohio, Wood, Lewis, Monongalia, Harrison, Randolph, Mineral, Kanawha, Jefferson, Morgan		48328	2022-01-17	2022-01-31	39	100	70.479	yes	2020-11-01
West Virginia		West Virginia	Treatment plant		NWSS_wv_Treatment plant_raw wastewater	Marshall, Boone, Mason, Mercer, Brooke, Ohio, Wood, Lewis, Monongalia, Harrison, Randolph, Mineral, Kanawha, Jefferson, Morgan		48328	2022-01-17	2022-01-31	-61	100	70.479	yes	2020-11-01
West Virginia		West Virginia	Treatment plant		NWSS_wv_Treatment plant_raw wastewater	Marshall, Boone, Mason, Mercer, Brooke, Ohio, Wood, Lewis, Monongalia, Harrison, Randolph, Mineral, Kanawha, Jefferson, Morgan		48328	2022-01-17	2022-01-31	-19	100	70.479	yes	2020-11-01
West Virginia		West Virginia	Treatment plant		NWSS_wv_Treatment plant_raw wastewater	Marshall, Boone, Mason, Mercer, Brooke, Ohio, Wood, Lewis, Monongalia, Harrison, Randolph, Mineral, Kanawha, Jefferson, Morgan		48328	2022-01-17	2022-01-31			70.479	yes	2020-11-01
West Virginia		West Virginia	Treatment plant		NWSS_wv_Treatment plant_raw wastewater	Marshall, Boone, Mason, Mercer, Brooke, Ohio, Wood, Lewis, Monongalia, Harrison, Randolph, Mineral, Kanawha, Jefferson, Morgan		48328	2022-01-17	2022-01-31	-74	100	70.479	yes	2020-11-01
West Virginia		West Virginia	Treatment plant		NWSS_wv_Treatment plant_raw wastewater	Marshall, Boone, Mason, Mercer, Brooke, Ohio, Wood, Lewis, Monongalia, Harrison, Randolph, Mineral, Kanawha, Jefferson, Morgan		48328	2022-01-17	2022-01-31	97	100	70.479	yes	2020-11-01
West Virginia		West Virginia	Treatment plant		NWSS_wv_Treatment plant_raw wastewater	Marshall, Boone, Mason, Mercer, Brooke, Ohio, Wood, Lewis, Monongalia, Harrison, Randolph, Mineral, Kanawha, Jefferson, Morgan		48328	2022-01-17	2022-01-31	2828	100	70.479	yes	2020-11-01
West Virginia		West Virginia	Treatment plant		NWSS_wv_Treatment plant_raw wastewater	Marshall, Boone, Mason, Mercer, Brooke, Ohio, Wood, Lewis, Monongalia, Harrison, Randolph, Mineral, Kanawha, Jefferson, Morgan		48328	2022-01-17	2022-01-31	74	100	70.479	yes	2020-11-01
West Virginia		West Virginia	Treatment plant		NWSS_wv_Treatment plant_raw wastewater	Marshall, Boone, Mason, Mercer, Brooke, Ohio, Wood, Lewis, Monongalia, Harrison, Randolph, Mineral, Kanawha, Jefferson, Morgan		48328	2022-01-17	2022-01-31	-47	100	70.479	yes	2020-11-01
West Virginia		West Virginia	Treatment plant		NWSS_wv_Treatment plant_raw wastewater	Marshall, Boone, Mason, Mercer, Brooke, Ohio, Wood, Lewis, Monongalia, Harrison, Randolph, Mineral, Kanawha, Jefferson, Morgan		48328	2022-01-17	2022-01-31	-36	100	70.479	yes	2020-11-01
West Virginia		West Virginia	Treatment plant		NWSS_wv_Treatment plant_raw wastewater	Marshall, Boone, Mason, Mercer, Brooke, Ohio, Wood, Lewis, Monongalia, Harrison, Randolph, Mineral, Kanawha, Jefferson, Morgan		48328	2022-01-18	2022-02-01	9112	100	69.635	yes	2020-11-01
West Virginia		West Virginia	Treatment plant		NWSS_wv_Treatment plant_raw wastewater	Marshall, Boone, Mason, Mercer, Brooke, Ohio, Wood, Lewis, Monongalia, Harrison, Randolph, Mineral, Kanawha, Jefferson, Morgan		48328	2022-01-18	2022-02-01	39	100	69.635	yes	2020-11-01
West Virginia		West Virginia	Treatment plant		NWSS_wv_Treatment plant_raw wastewater	Marshall, Boone, Mason, Mercer, Brooke, Ohio, Wood, Lewis, Monongalia, Harrison, Randolph, Mineral, Kanawha, Jefferson, Morgan		48328	2022-01-18	2022-02-01	-80	100	69.635	yes	2020-11-01
West Virginia		West Virginia	Treatment plant		NWSS_wv_Treatment plant_raw wastewater	Marshall, Boone, Mason, Mercer, Brooke, Ohio, Wood, Lewis, Monongalia, Harrison, Randolph, Mineral, Kanawha, Jefferson, Morgan		48328	2022-01-18	2022-02-01	-45	100	69.635	yes	2020-11-01
West Virginia		West Virginia	Treatment plant		NWSS_wv_Treatment plant_raw wastewater	Marshall, Boone, Mason, Mercer, Brooke, Ohio, Wood, Lewis, Monongalia, Harrison, Randolph, Mineral, Kanawha, Jefferson, Morgan		48328	2022-01-18	2022-02-01	-78	100	69.635	yes	2020-11-01
West Virginia		West Virginia	Treatment plant		NWSS_wv_Treatment plant_raw wastewater	Marshall, Boone, Mason, Mercer, Brooke, Ohio, Wood, Lewis, Monongalia, Harrison, Randolph, Mineral, Kanawha, Jefferson, Morgan		48328	2022-01-18	2022-02-01	97	100	69.635	yes	2020-11-01
West Virginia		West Virginia	Treatment plant		NWSS_wv_Treatment plant_raw wastewater	Marshall, Boone, Mason, Mercer, Brooke, Ohio, Wood, Lewis, Monongalia, Harrison, Randolph, Mineral, Kanawha, Jefferson, Morgan		48328	2022-01-18	2022-02-01	55	100	69.635	yes	2020-11-01
West Virginia		West Virginia	Treatment plant		NWSS_wv_Treatment plant_raw wastewater	Marshall, Boone, Mason, Mercer, Brooke, Ohio, Wood, Lewis, Monongalia, Harrison, Randolph, Mineral, Kanawha, Jefferson, Morgan		48328	2022-01-18	2022-02-01	-38	100	69.635	yes	2020-11-01
West Virginia		West Virginia	Treatment plant		NWSS_wv_Treatment plant_raw wastewater	Marshall, Boone, Mason, Mercer, Brooke, Ohio, Wood, Lewis, Monongalia, Harrison, Randolph, Mineral, Kanawha, Jefferson, Morgan		48328	2022-01-18	2022-02-01			69.635	yes	2020-11-01
West Virginia		West Virginia	Treatment plant		NWSS_wv_Treatment plant_raw wastewater	Marshall, Boone, Mason, Mercer, Brooke, Ohio, Wood, Lewis, Monongalia, Harrison, Randolph, Mineral, Kanawha, Jefferson, Morgan		48328	2022-01-18	2022-02-01	-51	100	69.635	yes	2020-11-01
West Virginia		West Virginia	Treatment plant		NWSS_wv_Treatment plant_raw wastewater	Marshall, Boone, Mason, Mercer, Brooke, Ohio, Wood, Lewis, Monongalia, Harrison, Randolph, Mineral, Kanawha, Jefferson, Morgan		48328	2022-01-19	2022-02-02	97	100	68.014	yes	2020-11-01
West Virginia		West Virginia	Treatment plant		NWSS_wv_Treatment plant_raw wastewater	Marshall, Boone, Mason, Mercer, Brooke, Ohio, Wood, Lewis, Monongalia, Harrison, Randolph, Mineral, Kanawha, Jefferson, Morgan		48328	2022-01-19	2022-02-02	-37	100	68.014	yes	2020-11-01
[truncated: 976,857+ more rows]

## Sheet: Concentration Data (Raw)
key_plot_id	date	pcr_conc_smoothed	normalization
CDC_BIOBOT_ca_778_Treatment plant_raw wastewater	2022-05-27
[truncated: 894,037+ more rows]

## Sheet: Master List
wwtp_jurisdiction	wwtp_id	reporting_jurisdiction	sample_location	sample_location_specify	key_plot_id	county_names	county_fips	population_served	first_sample_date	data source	state name	facility id	sample_location	sample_location_specify	type detail
[truncated: 2,361 more rows]
